# Supplementary material for: Constitutively active receptor ADGRA3 signaling induces adipose thermogenesis
Source: eLife. 2024 Dec 24;13:RP100205. doi: 10.7554/eLife.100205 (PMC11668527; doi:10.7554/eLife.100205)
Supplement: Figure 1—source data 1. [file elife-100205-fig1-data1.zip › Figure 1-Source Data 1 -Numerical source data/Figure 1B-Source Data 1.txt]

row.names(et$table)	logFC	logCPM	PValue	FDR	regulated
0610009B22RIK	2.05269902711456	3.57804846252806	3.30396062644587e-08	0.000653259095060878	Up-Regulated
1110008L16RIK	2.11597676265657	2.75282472462533	2.59665769044967e-06	0.048090100427128	Up-Regulated
1110019D14RIK	4.84938188353065	1.69364506689729	6.99432073002377e-15	1.52595095366929e-10	Up-Regulated
1110032A03RIK	2.93551904352298	6.43601730057401	5.94181921701097e-17	1.31444924718717e-12	Up-Regulated
1110059E24RIK	2.95833728149679	2.23210137320688	1.60651232536944e-12	3.42685144124556e-08	Up-Regulated
1700007K13RIK	3.45980141596035	-0.528943628894834	8.49747890172614e-09	0.000170523905534475	Up-Regulated
1700011H14RIK	7.12376847904714	-1.85778951352287	3.5533912450332e-09	7.19348523644522e-05	Up-Regulated
1700021F05RIK	3.05571164121605	5.55525867936103	1.99816097815177e-15	4.37857015142396e-11	Up-Regulated
1700037H04RIK	2.49555899053196	9.0479289257029	4.87435832341761e-08	0.000958250102800669	Up-Regulated
1700040L02RIK	6.28751681159706	2.14774513862156	1.81541659069495e-30	4.14586686817005e-26	Up-Regulated
1700047G03RIK	2.80381873699617	0.797915542522061	1.47762216854026e-09	3.01375817495471e-05	Up-Regulated
1700061I17RIK	7.65865511304356	-1.40231214269198	9.65508097303476e-11	2.00931890129826e-06	Up-Regulated
1810019D21RIK	5.46051952537071	-0.325377296415126	1.20255663360201e-14	2.61856706966838e-10	Up-Regulated
1810022K09RIK	3.59804027033909	3.51814456506099	5.2453263712872e-15	1.14542191969799e-10	Up-Regulated
2010107E04RIK	2.72317874923724	6.11427401870446	5.28051291649452e-07	0.0100572649007555	Up-Regulated
2010315B03RIK	3.16892026202968	2.95508279085492	8.83133152251344e-11	1.83885984961775e-06	Up-Regulated
2310002L09RIK	5.01472098532463	1.14534452739247	4.45072167870019e-17	9.85434286881009e-13	Up-Regulated
2310020H05RIK	6.62227907869363	-2.26098450333284	2.2014249934893e-07	0.00424478767244606	Up-Regulated
2310030G06RIK	3.26985273169288	0.8276648498748	2.32026560019696e-09	4.71315551368008e-05	Up-Regulated
2310040G07RIK	4.88615861439142	-0.606201603483068	6.95379264197835e-13	1.48901561842682e-08	Up-Regulated
2310069B03RIK	9.75220976783711	5.72448971137768	4.94959846128225e-58	1.14464414015613e-53	Up-Regulated
2310069G16RIK	3.61837756549182	0.509566267466628	3.30495349015448e-10	6.81415310600051e-06	Up-Regulated
2310075C17RIK	7.22271340925372	-1.76589375875273	3.2136510927777e-09	6.51085711396762e-05	Up-Regulated
2500002B13RIK	4.39203912654488	-0.328616287712491	2.98973273999105e-08	0.000591787698553829	Up-Regulated
2610044O15RIK8	2.87788551687644	2.86543157224566	1.17234320145015e-07	0.00227856624633851	Up-Regulated
2610507B11RIK	1.82120653684843	8.35572113032221	2.68758375108572e-07	0.00517252368733958	Up-Regulated
2810030D12RIK	4.97853446148322	1.81767091514215	1.32052464338016e-21	2.97382149689212e-17	Up-Regulated
3110045C21RIK	3.49749303887226	-0.572431651707207	5.17538929680924e-09	0.000104392777505939	Up-Regulated
3830406C13RIK	4.47821147924256	3.88884431879214	9.90539256775323e-16	2.17502610002725e-11	Up-Regulated
4631405J19RIK	3.53505785285272	-0.66037606841772	6.96041414341047e-09	0.000139987849252271	Up-Regulated
4732491K20RIK	2.74055519972999	2.34847848526959	6.27026916302168e-11	1.30910679585567e-06	Up-Regulated
4833411C07RIK	2.41474528056671	0.372539993021901	1.40272524818885e-06	0.0263067093045337	Up-Regulated
4833413G10RIK	2.58598831213262	2.02307626788509	1.81503171296476e-09	3.69504156125367e-05	Up-Regulated
4833439L19RIK	2.05016293595657	7.25050736724161	3.01500954919718e-09	6.11202735813252e-05	Up-Regulated
4921536K21RIK	3.77232315542967	2.06831125165222	1.09579527479335e-15	2.40548978722636e-11	Up-Regulated
4930402H24RIK	1.91420057299603	6.93190077125564	1.39623238500512e-07	0.00270785308747893	Up-Regulated
4930415O20RIK	7.1578351913132	1.88389360872088	1.87760702807934e-17	4.16697327741647e-13	Up-Regulated
4930461G14RIK	9.54873408938226	0.412764758607121	2.14724428345467e-23	4.85534877374769e-19	Up-Regulated
4930480G23RIK	6.71990968440654	-2.18568622657439	9.50091162609257e-08	0.00185277277620431	Up-Regulated
4930480K23RIK	2.76344824911548	1.20252623684271	4.48082857479603e-09	9.04948138965806e-05	Up-Regulated
4930525G20RIK	3.53422727618725	-0.579518717711226	4.83895798687279e-07	0.0092317640473559	Up-Regulated
4930534D22RIK	4.94458499882222	-0.507197373508239	1.42301038815528e-11	3.00098660758068e-07	Up-Regulated
4931406C07RIK	4.62962148227271	9.43316844838158	2.45459974955433e-30	5.60409668820749e-26	Up-Regulated
5031439G07RIK	1.6787345137786	7.15274761418872	4.78583099573786e-07	0.00913280128916655	Up-Regulated
5730419F03RIK	5.02995702523762	-1.50399730771439	5.04581289326451e-09	0.000101799275121612	Up-Regulated
6430550D23RIK	2.24884773368977	0.949937830876993	1.12562899904997e-07	0.0021894609660521	Up-Regulated
6430571L13RIK	3.32509480539749	3.60699871393658	2.42414968525125e-12	5.16246916971106e-08	Up-Regulated
6720427I07RIK	4.33098099634879	1.02275586290485	7.46134252020165e-08	0.00145914014325064	Up-Regulated
6820408C15RIK	5.69604847410996	0.41149895478771	2.23565900402458e-18	4.983954617672e-14	Up-Regulated
6820431F20RIK	3.16217916445291	5.74201994971183	2.8773879730462e-09	5.8350550705404e-05	Up-Regulated
9330102E08RIK	2.15164683244376	2.52077991598252	3.29126489730645e-07	0.00631462083197215	Up-Regulated
9330159M07RIK	3.36094152879526	1.92165521151345	8.86251187229529e-12	1.87380088515939e-07	Up-Regulated
9430020K01RIK	1.94811921153895	5.39191893385433	1.54070386855642e-07	0.00298341897107264	Up-Regulated
9430037G07RIK	3.96239529203654	0.476921234108218	1.1700254466327e-08	0.00023404019008994	Up-Regulated
A230056P14RIK	2.72158271731898	0.44300717639283	3.68604394587611e-08	0.000727772516673778	Up-Regulated
A230065N10RIK	4.51486143955952	1.04157822195232	1.11748824363462e-12	2.38762538134972e-08	Up-Regulated
A230107N01RIK	5.25181607463899	-0.575787770463539	3.00607422904691e-09	6.09421428454679e-05	Up-Regulated
A330044P14RIK	5.48430247227087	0.218461208853557	4.0097424552636e-11	8.39960849528618e-07	Up-Regulated
A530017D24RIK	3.80394150525326	2.05289662542715	1.04506827796637e-11	2.20728870989276e-07	Up-Regulated
A530041M06RIK	5.05761722841388	-0.701930260046264	1.64770969905932e-10	3.41553743518007e-06	Up-Regulated
A530053G22RIK	5.18774988385721	2.70336703616294	5.88612655819085e-19	1.31490181183425e-14	Up-Regulated
A530076I17RIK	7.81241335546853	-1.24259176649886	1.41944275893057e-10	2.94633733471218e-06	Up-Regulated
A730020M07RIK	4.130124632829	1.25798031245879	3.1085359778919e-14	6.74832075440553e-10	Up-Regulated
A830018L16RIK	2.4716494241188	1.83105708270162	1.99819702787881e-08	0.000397161641261192	Up-Regulated
A930033H14RIK	2.02564716063507	2.02323281362116	5.60863239775266e-07	0.0106687405470051	Up-Regulated
AA415398	2.02196274663569	2.45548421024444	6.29995178012606e-07	0.0119642384256374	Up-Regulated
AI314180	2.18714229456181	5.85231681774285	2.31988340188941e-08	0.000460589650611123	Up-Regulated
AI597479	1.85074625807632	3.16974835443759	1.22376860416475e-06	0.0230056259896932	Up-Regulated
AI854703	1.89940382665435	2.52029179857883	2.51950931853113e-07	0.00485207104562725	Up-Regulated
AI987944	3.07034393100693	2.13020795574352	5.95274530149156e-08	0.00116757146343455	Up-Regulated
AK157302	7.64020333557192	-1.41322651384164	2.59811898407421e-10	5.36589513780846e-06	Up-Regulated
AW209491	3.0334109969962	3.69229528222809	1.35444764007676e-16	2.98940138641342e-12	Up-Regulated
AW549877	2.76192064530838	5.84236134106517	3.50226102524675e-10	7.21675906862346e-06	Up-Regulated
ABCC4	1.62163207997345	3.98274900565932	2.0615398270844e-06	0.0383549484829052	Up-Regulated
ABCC8	5.34320087574315	2.02503910637408	1.30593377442551e-23	2.95415279112794e-19	Up-Regulated
ABCC9	2.81232992109183	5.71998973290956	4.74004737280888e-12	1.00588545298377e-07	Up-Regulated
ABCD3	3.96788573817323	8.19077306208054	1.10597257085379e-24	2.50668683184011e-20	Up-Regulated
ABCE1	2.7072344754563	5.61643670828079	6.33711742246682e-11	1.32280989076572e-06	Up-Regulated
ABHD17C	2.21953771760425	5.18220824486133	8.18830275332334e-11	1.70660605984765e-06	Up-Regulated
ABHD6	1.92306590549467	5.31505427202912	1.88162520997346e-09	3.82910730229599e-05	Up-Regulated
ACAA2	2.0636961987524	9.29067388359305	2.6423548192039e-06	0.04891131012691	Up-Regulated
ACACA	2.35771535756369	11.0269561264733	1.1347658188548e-09	2.3203691463943e-05	Up-Regulated
ACACB	2.1140867838842	10.73310342096	4.64104736320187e-08	0.000913319273364267	Up-Regulated
ACAD11	2.00468933720396	8.28842693003972	7.13092788420588e-09	0.000143360174184075	Up-Regulated
ACADL	4.23646348779311	10.5183684697767	9.27176524938644e-20	2.07576280403264e-15	Up-Regulated
ACADM	3.777209471581	10.1445403676405	5.65112997213132e-15	1.23364167291627e-10	Up-Regulated
ACADVL	2.38121741878587	10.1728310577537	8.49730444162224e-09	0.000170523905534475	Up-Regulated
ACAT1	2.74573709558195	9.06546108377336	1.62190656696442e-14	3.52845773643109e-10	Up-Regulated
ACAT2	2.03955057024733	6.73793558822954	2.19557557345417e-08	0.000436019353132263	Up-Regulated
ACBD5	3.45874219533773	6.00818084818908	9.02303506413599e-16	1.98172919113619e-11	Up-Regulated
ACER2	1.7691006941522	5.52189287188004	5.81996161717913e-07	0.0110631650380958	Up-Regulated
ACKR3	3.48831599749592	7.12231001456615	5.43131778310871e-19	1.21341070592432e-14	Up-Regulated
ACLY	2.3139269483345	11.6084234773568	1.19062905204096e-07	0.00231339224811558	Up-Regulated
ACO2	3.1586330054537	12.2037363406743	3.49246602215771e-12	7.42428426990286e-08	Up-Regulated
ACOT1	2.36140025801772	3.05490324061271	1.67734348437938e-07	0.00324465323618347	Up-Regulated
ACOT11	5.95137535825046	9.74430038880057	5.8568221080816e-23	1.32334895532104e-18	Up-Regulated
ACOT12	6.79961200203989	0.972388951251704	1.23881121142477e-24	2.80739396733081e-20	Up-Regulated
ACOT13	2.02547534277545	6.06015213698362	4.954676679931e-09	9.99705113709678e-05	Up-Regulated
ACOT5	3.0109770695586	0.192454651664261	3.79351748532393e-08	0.000748688610903531	Up-Regulated
ACOX2	3.74029260218381	1.74629142659049	3.49137924412943e-15	7.63564640691106e-11	Up-Regulated
ACSF2	2.51174353985903	7.45800797435826	1.60511222084844e-09	3.27137921731121e-05	Up-Regulated
ACSL1	1.9942062450347	11.0289620780237	1.04465272791236e-07	0.0020346701181549	Up-Regulated
ACSL3	4.45865522213205	5.27393957189064	3.0239220839933e-17	6.70343047579634e-13	Up-Regulated
ACSL4	2.37668779295625	3.99939613652908	7.1980856535666e-08	0.00140823347726377	Up-Regulated
ACSL5	5.98577028190918	10.0057566525222	1.25585213105701e-43	2.89260421346361e-39	Up-Regulated
ACSM3	2.60149180957668	3.93308089419297	2.65133314823943e-06	0.0490655712413188	Up-Regulated
ACSS1	3.97650504381534	8.00616575952304	1.78995673238745e-24	4.05568396424349e-20	Up-Regulated
ACTN2	4.10265867591234	5.71360760896587	1.94331379411437e-13	4.18900721459293e-09	Up-Regulated
ACTR6	3.86299115523841	2.10906371780253	1.02288556108358e-12	2.18611102114783e-08	Up-Regulated
ACVR1C	2.34468814991018	5.3598176534261	1.25090689411967e-08	0.000249931197445111	Up-Regulated
ACYP2	2.73607214181634	5.99865900571962	4.41117935070858e-08	0.000868561214154519	Up-Regulated
ADAM12	3.51541930386606	7.38166929406871	2.66070069991297e-18	5.92910543968606e-14	Up-Regulated
ADAMTS1	2.26486137640996	4.85201345633631	1.57864196122049e-10	3.27331410659069e-06	Up-Regulated
ADAMTS9	2.03421292288047	5.20747253320758	5.06355713309747e-10	1.0411686177075e-05	Up-Regulated
ADCY10	5.03847848515788	4.55394410075922	2.5920316476983e-37	5.94845342830284e-33	Up-Regulated
ADCY2	2.6433694536069	0.915285136787815	2.15058058112366e-06	0.0399814435836699	Up-Regulated
ADCY3	4.44502179734792	9.28433127376471	7.25114973980451e-26	1.64666359441221e-21	Up-Regulated
ADGRA3	2.10008654308206	4.74844176569042	6.30145720637124e-11	1.31555522097412e-06	Up-Regulated
ADGRF5	2.83544733358252	7.25742879171699	1.80833494414618e-12	3.85609343489731e-08	Up-Regulated
ADGRL4	3.78076123586551	5.6029121547529	1.71625265666494e-17	3.80973764726483e-13	Up-Regulated
ADH4	4.58862517911559	-1.45575519840269	1.02786060111502e-08	0.00020589075700935	Up-Regulated
ADH6-PS1	3.85485948699822	-1.48336570893231	1.08663598018663e-07	0.00211437629024715	Up-Regulated
ADHFE1	1.8681449448248	7.04934707325148	8.14078785205423e-08	0.00159054713053436	Up-Regulated
ADK	2.54731067883488	5.48770947172543	6.2489453513378e-11	1.30471729990582e-06	Up-Regulated
ADPRHL1	3.98175762739644	3.15224826267986	1.60703290084336e-09	3.27513305191877e-05	Up-Regulated
ADRA1A	3.54299948124401	5.43122488023878	2.4534998472756e-13	5.28140377124546e-09	Up-Regulated
ADRB1	2.29828505659433	4.74145117583839	4.12184638634367e-08	0.000812415922748338	Up-Regulated
ADTRP	4.88372456180796	6.43855458240366	6.84745027332035e-30	1.56265662687444e-25	Up-Regulated
AFG3L2	1.92769765537222	7.39839738350541	3.36474310978799e-08	0.000665108770511792	Up-Regulated
AGL	3.25077323246923	6.5446468048478	1.48450950685371e-19	3.32173847253586e-15	Up-Regulated
AGPAT1	2.24592107586003	7.63878843854955	2.14972713807359e-08	0.000426978804164177	Up-Regulated
AGPAT3	2.36859841747311	9.32961407492769	2.21444780183625e-10	4.579035164637e-06	Up-Regulated
AGTPBP1	1.79494723323017	5.03375221138818	6.49885922076858e-07	0.0123374343447071	Up-Regulated
AHCYL1	3.50042951499106	8.7864944975495	9.55904696571849e-21	2.14763108178797e-16	Up-Regulated
AIFM1	2.74704509735579	6.65836673004818	2.28927505652152e-13	4.93064061673605e-09	Up-Regulated
AIG1	2.41455042520007	3.73625755965189	4.26326598326297e-12	9.05176633566394e-08	Up-Regulated
AK3	2.29693688766801	7.90814075142651	7.19721948634766e-10	1.47658154981909e-05	Up-Regulated
AK4	3.24894034985713	2.61576975579639	3.59466966903457e-14	7.7993547809043e-10	Up-Regulated
AK6	3.59302712191905	4.28164921689526	4.32677081008109e-15	9.45269618878416e-11	Up-Regulated
AKAP1	2.47827454342598	7.67719179594742	2.32659255659726e-11	4.89259148726839e-07	Up-Regulated
AKAP12	2.22617667055514	5.47302468421921	5.79604436807378e-09	0.000116772905883582	Up-Regulated
AKAP2	2.15605497640645	4.85324298040525	1.86198454264899e-09	3.78969713965349e-05	Up-Regulated
AKAP5	2.95920280605189	1.09273167264636	1.96454334680256e-06	0.0365817616608105	Up-Regulated
AKAP6	3.95646547910175	1.21494820801519	7.77419819275711e-10	1.5933996615875e-05	Up-Regulated
AKAP7	3.53534651907109	5.15997906940599	4.32735167816789e-20	9.69802784594207e-16	Up-Regulated
AKR1E1	2.82041487273171	3.78079321967238	4.33798258498027e-13	9.31321481169414e-09	Up-Regulated
AKTIP	2.03944579268947	5.35906048159193	3.89089016381969e-09	7.87010353435809e-05	Up-Regulated
ALDH6A1	1.95181973666171	7.88946647698921	6.01751455364995e-08	0.00118003460397076	Up-Regulated
ALG14	2.72178172864407	4.55787327052582	5.38840931400069e-12	1.14218112228873e-07	Up-Regulated
ALG3	2.38114899879584	4.27019798979585	5.42780096310847e-09	0.00010942989521723	Up-Regulated
ALPK2	3.94943063766641	1.5015123918236	2.40721744397093e-14	5.22919845353805e-10	Up-Regulated
ALPK3	2.35041793261327	3.4412475588263	1.36740269973605e-06	0.0256565768551475	Up-Regulated
ALPL	5.03851987192267	5.80712282509142	8.94177155937556e-27	2.03353768803319e-22	Up-Regulated
ALS2CR12	3.67022630880203	2.14662182844518	6.36296293776336e-16	1.39896103149665e-11	Up-Regulated
AMD1	3.19939433805983	3.40661054016045	6.42591428229799e-08	0.00125909364447347	Up-Regulated
AMIGO1	2.22076478299828	4.64943613163255	1.08171467619273e-11	2.28425688171618e-07	Up-Regulated
AMOT	2.52186465612128	2.53395056806127	1.33680901718337e-10	2.77575024327956e-06	Up-Regulated
AMPD1	2.57777899796929	4.14376047199486	1.76338937969912e-06	0.0329295332765014	Up-Regulated
AMPD3	3.49884204164763	6.15960078866517	2.61840878535682e-21	5.89141976705286e-17	Up-Regulated
AMY1	2.95172454593732	5.43701793623377	9.7937891066404e-09	0.000196316502642607	Up-Regulated
ANAPC10	3.45756829962464	2.4207187542325	2.01299254074525e-13	4.33860282306824e-09	Up-Regulated
ANGPTL3	4.2895176217974	-0.390505582472904	3.63752807381131e-12	7.72901965123427e-08	Up-Regulated
ANK	3.11424531413977	6.95597340373318	3.6506107865059e-17	8.08829325858247e-13	Up-Regulated
ANK2	2.76461470290331	4.56043400485196	2.11076226011782e-14	4.58647531501001e-10	Up-Regulated
ANK3	2.74788518250643	2.34465364761979	1.9076879131685e-09	3.88157259692395e-05	Up-Regulated
ANKRD17	2.65646678598918	6.26550466966049	3.19301306999291e-11	6.69862211953812e-07	Up-Regulated
ANKRD2	3.84107733315266	2.68495342882996	4.74557476088268e-10	9.7606981681835e-06	Up-Regulated
ANKRD28	2.53922249853208	4.7060441684222	7.40878958628181e-12	1.56829257962413e-07	Up-Regulated
ANKRD40	2.84954122974914	7.61601829590617	1.61026982970201e-15	3.53051660162166e-11	Up-Regulated
ANKRD9	3.30321113347017	6.18739199147742	1.60041675272339e-09	3.26196942540082e-05	Up-Regulated
ANO1	1.74636642392517	4.61118551740121	1.09568725695261e-07	0.00213165955840131	Up-Regulated
ANP32A	2.5848198793944	6.95591323702797	5.91927091538239e-08	0.00116112418276141	Up-Regulated
AP1G1	2.32241752745243	6.07852880676328	3.63572440528096e-10	7.49031941975983e-06	Up-Regulated
AP3M1	2.5779352484505	4.53847220438932	1.58685222041617e-08	0.000316259647528943	Up-Regulated
AP3S1	2.50955863883083	6.13124082817461	1.1961191112689e-08	0.000239187938680441	Up-Regulated
APH1B	2.72965970183893	3.2546182275307	3.30324097851919e-11	6.928547952444e-07	Up-Regulated
APMAP	2.48851324586648	7.92038160164882	1.19524855316228e-11	2.52281112115962e-07	Up-Regulated
APOO	2.84643284962115	3.47986209177328	1.72353012515305e-07	0.00333313490903349	Up-Regulated
APOOL	5.14128958973174	4.71152807581476	5.50855433897447e-17	1.21904307521505e-12	Up-Regulated
AQP4	4.32813336246304	1.43110813013698	4.83047173137393e-11	1.01034146733417e-06	Up-Regulated
AQP7	1.81750732991883	7.49153345290248	3.81922383909799e-07	0.00731381365187265	Up-Regulated
ARFGEF1	2.56821638456106	5.32611420176628	3.87151004337241e-10	7.97182633030814e-06	Up-Regulated
ARFGEF2	2.3271382482806	7.08829984427895	3.6256956277666e-11	7.60054574448711e-07	Up-Regulated
ARHGAP12	2.05255803542791	4.18662377818499	4.83609320187088e-08	0.00095096936721589	Up-Regulated
ARHGAP18	2.22447310434777	4.07808008036601	4.55912129923371e-08	0.000897463027754156	Up-Regulated
ARHGAP21	1.81749954808948	5.8567254449583	1.78221121382904e-07	0.00344501427633153	Up-Regulated
ARHGAP24	1.62181675639194	5.14640620172107	7.76623593884081e-07	0.0147069209973828	Up-Regulated
ARHGAP26	2.1660044048341	5.15492648049703	3.68671024868755e-10	7.59388577024662e-06	Up-Regulated
ARHGAP29	2.03531530740561	6.26961311115609	2.05933549281346e-07	0.00397389970048212	Up-Regulated
ARHGAP32	1.90978754838455	3.72482031558243	5.13833305888503e-07	0.00979109364370542	Up-Regulated
ARHGAP35	2.46279172497196	6.89042423556458	1.02265178673297e-12	2.18571366378439e-08	Up-Regulated
ARHGAP5	4.80225527142914	4.86630837684279	2.59776471044811e-17	5.76080302188974e-13	Up-Regulated
ARHGDIG	5.11442632232344	2.20965176618457	3.48769006590495e-17	7.72802364803219e-13	Up-Regulated
ARHGEF12	3.16041415081571	7.93194603152853	4.74264490482209e-18	1.05594988805864e-13	Up-Regulated
ARHGEF15	1.87931904151641	5.47233185077705	9.3770836960195e-09	0.000188010528105191	Up-Regulated
ARHGEF19	4.5744496498251	3.34291672373354	3.70668255493868e-17	8.21215520046664e-13	Up-Regulated
ARHGEF28	1.60286059724189	4.55507202704389	8.21051193054758e-07	0.015533467521403	Up-Regulated
ARHGEF37	3.87772398311282	3.85501074540635	1.21832852538824e-23	2.75622462298582e-19	Up-Regulated
ARHGEF9	2.22135528284975	3.70931602771961	1.01162297189185e-08	0.000202668546188812	Up-Regulated
ARL15	2.23872236017306	3.32759672595151	1.34295317009214e-06	0.0252085739557996	Up-Regulated
ARL3	1.74679082895503	4.49275239100329	2.22874415019196e-06	0.0414056088222663	Up-Regulated
ARL8B	2.64911364455	6.52189132608188	6.84418997220213e-12	1.4492572266138e-07	Up-Regulated
ARPP19	2.11028151856555	5.27818070093099	1.3292022978774e-08	0.000265375238771224	Up-Regulated
ARPP21	3.93242012798233	0.589218777355478	7.30192621461405e-14	1.58035589062892e-09	Up-Regulated
ASAH2	2.32929513228268	3.23257948274511	4.97664086241984e-07	0.00948945879646215	Up-Regulated
ASB15	4.97050438610803	0.7260741462019	9.23151459038256e-11	1.92200133771765e-06	Up-Regulated
ASPA	6.2670695209968	4.77587889419004	2.81228805362601e-34	6.44098332921966e-30	Up-Regulated
ASPG	2.95809353355666	7.39792263662456	1.98821730378309e-09	4.04443163935556e-05	Up-Regulated
ASPN	5.59447489539721	3.87367794955173	1.35280385385299e-13	2.92056824008321e-09	Up-Regulated
ATAD1	3.33000358121685	4.83779299158774	7.22102854660242e-08	0.00141257760428637	Up-Regulated
ATAT1	1.82065448241657	4.90244849327117	4.64084996628184e-08	0.000913319273364267	Up-Regulated
ATF2	2.92846233041074	5.46001396252027	5.63378388759238e-13	1.20782692766093e-08	Up-Regulated
ATF6	2.82281778648281	5.86293153495881	9.24278863559771e-13	1.97657034972257e-08	Up-Regulated
ATF7	1.84766303575321	5.29794785377019	4.28429119640654e-07	0.00818819833215454	Up-Regulated
ATG10	4.03363209317903	2.94581892116216	8.21639565905912e-17	1.81631642439161e-12	Up-Regulated
ATG4A	3.34502232512997	2.70513847374677	4.14044015797666e-14	8.97813043855658e-10	Up-Regulated
ATG9B	2.27766009798902	2.52847360726358	9.28237230499802e-08	0.00181099083670511	Up-Regulated
ATP13A3	2.81772498590165	5.46728489314846	4.50830450699095e-10	9.27538569268317e-06	Up-Regulated
ATP1A2	2.15337778236475	11.2361728036356	1.03037991266661e-08	0.000206374792707996	Up-Regulated
ATP1B1	1.86660437636831	5.19435013251899	1.4364707932171e-07	0.00278474227973067	Up-Regulated
ATP1B2	3.03973711774854	3.94392305453063	6.38264963530688e-11	1.33218663188125e-06	Up-Regulated
ATP1B4	8.75529955701738	-0.357206365337383	2.59114076087378e-08	0.000513745478658445	Up-Regulated
ATP2A2	2.54027990321561	8.19223468434903	4.21854533253723e-13	9.05763868349069e-09	Up-Regulated
ATP4B	5.0008413822302	3.56971727590014	3.9413085338485e-21	8.86360876177189e-17	Up-Regulated
ATP5A1	2.49253927749448	11.7060101799764	1.15367598063355e-09	2.35857517480723e-05	Up-Regulated
ATP5B	1.93179872559111	11.9130228437374	3.84111084334208e-07	0.00735495904283141	Up-Regulated
ATP5F1	1.73036516447461	8.96560825801489	9.27417649904208e-07	0.017514282318441	Up-Regulated
ATP5G2	2.92614272606969	1.1256362590446	1.67255311548535e-06	0.0312616902815366	Up-Regulated
ATP5H	2.40595029394775	6.89109360338422	3.00088971126899e-08	0.000593906082757245	Up-Regulated
ATP6V0A2	1.98762249576069	6.92594574237494	5.10493110904957e-09	0.000102976670331748	Up-Regulated
ATP6V1A	1.97091317188071	6.12557268967467	2.43647327200018e-07	0.00469337846385395	Up-Regulated
ATP6V1D	2.76270146735395	6.48103668927902	2.69155952190953e-10	5.55780125679098e-06	Up-Regulated
ATP6V1E1	1.86104756111729	6.86862769776118	1.49754402322015e-06	0.028046004466867	Up-Regulated
ATPAF2	1.82033776904906	7.06821997161356	8.30341256408488e-07	0.0157075655474794	Up-Regulated
ATRX	2.34658998193864	4.98293716335453	1.36190439157504e-06	0.0255613561459373	Up-Regulated
ATXN2	3.1374950229152	7.202269953189	9.2298963833423e-18	2.05088297637866e-13	Up-Regulated
AZIN1	2.24765329713332	5.40234193237539	4.76740390297043e-09	9.62348151853611e-05	Up-Regulated
B230118H07RIK	4.58923195739037	3.39610757634181	1.26805500877822e-19	2.83803391514652e-15	Up-Regulated
B230119M05RIK	8.630461308474	-0.478356747622582	1.17705581299087e-12	2.5141912165485e-08	Up-Regulated
B230354K17RIK	2.32120162603009	3.33089257775021	7.36742368828625e-08	0.00144106807342879	Up-Regulated
B430010I23RIK	2.37951640767642	3.40128076429356	2.75093480398577e-07	0.00529142309546663	Up-Regulated
B430212C06RIK	3.52250301146029	3.45545605145452	7.75818830431863e-19	1.73255861212044e-14	Up-Regulated
B4GALNT2	5.17139674942358	0.607054022855288	1.56440491272459e-11	3.29760911553216e-07	Up-Regulated
B930025P03RIK	8.54716477682487	-0.568006648477976	3.88159723601774e-16	8.54261919702784e-12	Up-Regulated
BB218582	7.84916948151256	-1.22404182298644	2.95691530471868e-12	6.29231576844135e-08	Up-Regulated
BC002059	4.39448837582714	1.18773791388341	4.3368103591005e-11	9.07911248677689e-07	Up-Regulated
BC003331	2.51270465125823	4.7421842526752	3.78234516190672e-10	7.79011809546309e-06	Up-Regulated
BC018473	6.34192218249809	-1.04512141506498	3.5524925553331e-13	7.6350169999219e-09	Up-Regulated
BC025920	2.28656805167499	3.04808283988414	1.04310321928959e-08	0.000208891850694933	Up-Regulated
BC028528	6.34999612596005	4.74285491580202	3.1870664405578e-30	7.27543527050536e-26	Up-Regulated
BAG3	2.34766882042151	6.34476016948752	6.02833693817632e-09	0.000121416734271809	Up-Regulated
BBIP1	3.35822893018137	3.00656190478588	2.18147584672984e-13	4.7002078593641e-09	Up-Regulated
BBOF1	3.51501692163848	2.33289544443226	3.04228313169541e-09	6.16670790794659e-05	Up-Regulated
BBS7	2.69846744254617	2.5179798067406	4.3725762556504e-11	9.15311387595298e-07	Up-Regulated
BCAP31	2.15619435782967	6.79539698139491	1.12032088998914e-08	0.000224165006877926	Up-Regulated
BCCIP	2.33036385689422	5.15223558020308	2.21086377737989e-06	0.0410781012037834	Up-Regulated
BCHE	3.0383912081979	4.18693910038371	9.18884155618586e-10	1.88132342021349e-05	Up-Regulated
BCL2L13	1.90422276341682	7.28656224843213	3.59547124428746e-08	0.000710105570746774	Up-Regulated
BCLAF1	2.23516657354342	4.74457398501138	1.13133099082308e-06	0.0212995685642261	Up-Regulated
BCS1L	1.91059050351513	4.56188051375598	3.91470080403093e-09	7.91748237615256e-05	Up-Regulated
BEND7	3.26368957552222	2.48224705878695	1.62057002100109e-14	3.52571213768997e-10	Up-Regulated
BEST3	3.9299022512652	-1.42603000225657	5.05103922303505e-08	0.000992428186541926	Up-Regulated
BHLHE40	2.91401640063621	7.12412302360257	1.84524505426884e-13	3.97908643502533e-09	Up-Regulated
BLZF1	2.87843811592287	3.23764349752903	1.68386947509153e-11	3.54808137096537e-07	Up-Regulated
BMI1	1.95145717531235	5.49251373591098	1.73985197848406e-06	0.0324969552541254	Up-Regulated
BMP5	4.75902577062815	-0.118727183020797	1.22843900129048e-12	2.62320864335569e-08	Up-Regulated
BMP8B	9.87426411356675	4.03866222776871	5.87059397954074e-58	1.3575748577688e-53	Up-Regulated
BMPR1A	2.21446008484367	4.66323270053618	5.72329763171315e-07	0.0108822781169394	Up-Regulated
BMPR2	3.70151556504942	5.22776034571845	1.32611304993164e-10	2.75380635948804e-06	Up-Regulated
BPNT1	1.76952475503984	6.26609451544538	2.03834523761236e-07	0.00393380247406808	Up-Regulated
BRAF	1.98901638524013	4.04973230990479	1.16312303155222e-06	0.0218806704695604	Up-Regulated
BRAP	1.84923649970648	6.68269743398185	3.35292445679628e-08	0.000662839635864057	Up-Regulated
BRCC3	4.02480630323414	3.56803973200596	5.92553280908106e-15	1.2934845568943e-10	Up-Regulated
BRD7	1.71929778758643	6.02418756411743	6.85724078616966e-07	0.0130054428750494	Up-Regulated
BRE	1.89913240823924	5.3421061523098	6.06952937577042e-09	0.000122234252098641	Up-Regulated
BRSK2	3.60977690632751	0.0490300370811386	1.46333911416684e-09	2.98535812681178e-05	Up-Regulated
BTBD1	2.03051844407297	7.06561907375574	3.73930537441453e-07	0.00716189158361615	Up-Regulated
BTF3L4	3.4300208262954	5.61407788832602	5.5544002655792e-18	1.23574297108606e-13	Up-Regulated
BTNL9	2.31792652825584	6.20742566894238	1.31573497881445e-09	2.68673082673911e-05	Up-Regulated
BZW1	3.0644188171447	6.13877475183754	9.68992772768353e-12	2.04767552741408e-07	Up-Regulated
C030010L15RIK	5.20467017871459	-0.921484471587913	5.40704302435696e-11	1.12985571036963e-06	Up-Regulated
C030037D09RIK	3.24036966630784	3.59367306778603	1.64915283847532e-17	3.66111930141522e-13	Up-Regulated
C1QTNF9	1.69617610344481	5.43842153842768	4.95932799892671e-07	0.00945743849395323	Up-Regulated
C1RL	2.36475625379098	4.90512749015611	1.26880237298311e-12	2.70901994655623e-08	Up-Regulated
C330007P06RIK	1.78023344961364	5.67628292518782	2.48665971681885e-06	0.0460902378512375	Up-Regulated
C330018D20RIK	2.7098227109317	3.39952628111975	3.02262022662142e-08	0.000598146316646113	Up-Regulated
C530050E15RIK	2.48476036416839	0.439287732422225	9.69438525811527e-08	0.00188982346221699	Up-Regulated
CAB39L	2.66587457935126	4.38385835314752	8.73446192058192e-10	1.78873045671597e-05	Up-Regulated
CABLES1	1.83548957635498	5.81497925982023	2.03017205393827e-06	0.0377794717517373	Up-Regulated
CACNA2D1	3.25015569649958	3.09086606285336	8.21726300115045e-08	0.00160483146412468	Up-Regulated
CALD1	2.15421420262423	5.69856404756958	8.1767525641475e-08	0.00159741038093186	Up-Regulated
CALM2	2.56075489648672	6.54989809190595	8.11000653151847e-08	0.00158461417619339	Up-Regulated
CALN1	7.00669683561251	-1.95355331079852	8.13273275830948e-09	0.000163297141054096	Up-Regulated
CALU	2.7469851080006	7.52718040483965	3.54351333634746e-11	7.43003876365335e-07	Up-Regulated
CAMSAP2	2.14702131560886	5.2381525042246	3.68648045036603e-09	7.46033048740574e-05	Up-Regulated
CAMSAP3	2.32756649354848	3.73469946551508	4.84710897902834e-11	1.01377284296378e-06	Up-Regulated
CANX	3.21434766636762	7.25452593697216	6.56511531691899e-16	1.4432093001183e-11	Up-Regulated
CAPZA2	2.93419943510965	5.5425895713421	9.07482257928011e-14	1.96233963454353e-09	Up-Regulated
CAR13	3.33340507888479	5.06922841763334	8.06936090088828e-18	1.79365754104945e-13	Up-Regulated
CAR14	5.92180929047747	3.89986715367752	1.62872228639743e-40	3.7457355142568e-36	Up-Regulated
CARS2	2.36346370673701	6.32328254033815	1.11399296303701e-08	0.000222932271762967	Up-Regulated
CASP8AP2	2.92654787725591	2.19736647577003	2.10698112281341e-10	4.35850115065182e-06	Up-Regulated
CASQ2	5.91437436500152	2.5239192165242	7.34056835965167e-20	1.64406709551119e-15	Up-Regulated
CAST	1.93177227966171	5.30116908051002	5.8512737321912e-08	0.00114807841899324	Up-Regulated
CBLL1	3.21211433226485	2.98065785609136	4.36501860613024e-12	9.26606149709328e-08	Up-Regulated
CBWD1	4.20992722304884	2.90692417073684	1.63460690235776e-18	3.64615415639921e-14	Up-Regulated
CCAR1	2.72035098735083	5.45951022050675	1.6186669870703e-09	3.29851958625186e-05	Up-Regulated
CCDC127	2.57007195495398	4.44224611298004	2.19586238692274e-11	4.62031404832414e-07	Up-Regulated
CCDC138	4.86312512542132	2.30645125987311	3.75998789187799e-20	8.42801285964451e-16	Up-Regulated
CCDC146	6.60548613102506	-2.2819018887978	4.75295467684768e-07	0.00907053870529612	Up-Regulated
CCDC18	2.79770176342999	1.02823004166257	7.49831079581696e-07	0.0142070494648344	Up-Regulated
CCDC25	2.30187248128611	3.89545528626669	1.39233771927193e-07	0.00270057824029984	Up-Regulated
CCDC47	2.78356603321993	6.70716826641361	1.74132441366049e-12	3.713374312131e-08	Up-Regulated
CCDC66	3.30823026568266	2.58835606550006	3.10288556299154e-12	6.60107874670821e-08	Up-Regulated
CCDC91	2.1005248436307	5.73623176951995	3.75352249337406e-09	7.59487741309308e-05	Up-Regulated
CCNB2-PS	4.5263907249304	-1.19480992600005	2.00680582603053e-08	0.000398852657923568	Up-Regulated
CCNE2	2.5169090594878	-0.18769233660922	1.08040962996923e-06	0.0203570782478801	Up-Regulated
CCNYL1	2.55811074040658	4.19018100879699	1.15299013798572e-10	2.39625940377572e-06	Up-Regulated
CD2AP	2.64262848977068	4.41280482583794	6.79336058284195e-09	0.000136655241484449	Up-Regulated
CD36	4.18671590061496	9.84939707963321	4.05621042514766e-19	9.06563030020501e-15	Up-Regulated
CD59A	3.72236470994334	6.15808856082955	4.48437243337317e-18	9.98535209739204e-14	Up-Regulated
CD59B	2.76890429949899	2.6730942997039	1.16316411997714e-12	2.48475119309516e-08	Up-Regulated
CD93	2.51415787855664	5.76884322545977	1.94161084996002e-10	4.01855197616226e-06	Up-Regulated
CD99L2	1.65248991402907	6.34466849904381	9.07513585906772e-07	0.0171456541785366	Up-Regulated
CDC27	2.53495678972585	4.99173346649645	3.93234820176048e-09	7.95278100324039e-05	Up-Regulated
CDC42	2.44596514234766	6.78346226617887	2.74496522523371e-07	0.0052804896037821	Up-Regulated
CDC42BPA	2.66092599002767	5.38146753794563	8.74109223064477e-15	1.90520846259133e-10	Up-Regulated
CDC73	2.79586354551911	3.92301238812135	1.94051246408086e-10	4.01647269815456e-06	Up-Regulated
CDH13	2.6195722162586	5.74848472183423	3.15240415737225e-13	6.77829941918181e-09	Up-Regulated
CDH19	3.62837111524638	0.0742823563400468	3.8507857416875e-08	0.00075979853469236	Up-Regulated
CDH2	3.15719644948579	4.61828759054908	9.99115066007667e-17	2.20714509231754e-12	Up-Regulated
CDH5	2.28595399788149	7.95927777621005	3.47985206950897e-09	7.04670044075566e-05	Up-Regulated
CDKN1A	2.2056018203001	5.86112834259053	1.46971280523584e-09	2.9980671514006e-05	Up-Regulated
CDNF	2.18079650675955	2.72822921022344	1.55438762912633e-08	0.000309898261618917	Up-Regulated
CDS1	1.71940079706289	4.52003402475606	6.59520769548218e-08	0.00129186928339105	Up-Regulated
CEACAM1	2.65847949536297	4.12624225070098	1.50039576246111e-10	3.11227093007308e-06	Up-Regulated
CEND1	6.20934150003625	3.94837580451128	1.26283745180325e-35	2.89442343953304e-31	Up-Regulated
CEP126	2.82049580367666	1.02289109601437	1.10945515609905e-08	0.000222035260390103	Up-Regulated
CEP290	5.67976437955773	1.0754868127518	3.39614392178721e-15	7.42906482890953e-11	Up-Regulated
CEPT1	2.17943850896204	3.95875654538382	1.132012454041e-06	0.0213112664597758	Up-Regulated
CERKL	3.66552656920072	1.67076586896465	1.14593067574561e-15	2.51508864712647e-11	Up-Regulated
CETN3	4.88500215493585	3.62231955207933	1.48304357864255e-21	3.33907261731371e-17	Up-Regulated
CFAP161	7.06724129668237	-1.90869978738656	5.30833284402649e-09	0.000107042531799794	Up-Regulated
CFAP54	4.38307463050782	0.591224388017123	3.34254780114858e-14	7.25466574761288e-10	Up-Regulated
CFAP69	3.46188098645526	0.198817529509367	3.00015296475521e-08	0.000593790274784352	Up-Regulated
CFDP1	2.61998602256761	5.85727233513628	2.14703012230601e-12	4.57424767557295e-08	Up-Regulated
CGNL1	2.28970236655556	7.85750874963008	1.17155727181186e-09	2.39442875212908e-05	Up-Regulated
CHCHD3	1.82544327281872	8.30165230671445	1.13001579842772e-06	0.0212770674685956	Up-Regulated
CHM	3.54719296621633	3.36151178221417	4.78303373242715e-11	1.00051499614911e-06	Up-Regulated
CHMP3	1.65655600599443	5.99275383167765	2.01134346221495e-06	0.0374411585491313	Up-Regulated
CHN1	1.83885716707739	2.62439776798012	1.24598383516818e-06	0.0234145282304804	Up-Regulated
CHORDC1	2.26702944467584	5.26148510549032	2.57239831425533e-07	0.00495341019393007	Up-Regulated
CHRDL2	7.77487126360867	-1.28528642366997	3.14002224732495e-12	6.67945532450963e-08	Up-Regulated
CHRNA1	3.50198719792514	0.975068816967816	1.09545847844375e-06	0.0206362468169234	Up-Regulated
CHRNA2	4.51601881262931	3.33694124681986	3.56137458995021e-20	7.98388955575039e-16	Up-Regulated
CHRND	4.57595990565347	-1.09700758602512	2.25174609190416e-06	0.041821680164936	Up-Regulated
CHST11	2.37357813455867	5.67515738086902	5.9858452623788e-12	1.2679816019297e-07	Up-Regulated
CIDEA	4.02557868041296	11.0582360280361	2.61821439350835e-18	5.83469077593335e-14	Up-Regulated
CIDEB	3.97576311462032	1.98585517929087	1.07303198908318e-14	2.33727827862097e-10	Up-Regulated
CIPC	1.63620051100008	5.77317549751638	9.29996005825133e-07	0.0175620445740018	Up-Regulated
CKAP5	1.84105959156417	4.30229418035611	9.97352457392964e-07	0.0188180461660904	Up-Regulated
CKB	2.59268236727927	7.04832227043309	2.88414067771882e-07	0.00554562569511775	Up-Regulated
CKMT2	3.71680294533427	5.18835075074721	2.83803978870791e-08	0.00056210216055149	Up-Regulated
CLASP1	1.65505772534634	5.2426618637685	4.68274019418205e-07	0.00893841448265469	Up-Regulated
CLDN1	3.78874962040564	3.29472290786885	1.38631364165344e-15	3.04060171023848e-11	Up-Regulated
CLDN12	2.14080758100785	4.1740803866773	2.99275162460173e-09	6.06750464371754e-05	Up-Regulated
CLEC16A	2.32246883883138	6.47549504331655	1.61399895958563e-11	3.40166420722267e-07	Up-Regulated
CLEC1A	2.1162111713357	2.52413640862475	1.48313836108022e-07	0.00287387720226513	Up-Regulated
CLEC2E	4.79048881858589	-1.28931373310096	4.45567067393088e-10	9.16754241161278e-06	Up-Regulated
CLIC5	4.0220199532629	6.14781271563623	2.01414976567829e-23	4.55499969508146e-19	Up-Regulated
CLIP1	1.8017646866836	5.89588777735606	1.57825417748655e-07	0.00305534226219622	Up-Regulated
CLIP4	2.04121512030619	2.53060536126896	1.48288199786383e-07	0.00287352873546052	Up-Regulated
CLK1	2.75782473811439	4.80594077180783	7.62257307625095e-08	0.00149021303640706	Up-Regulated
CLOCK	3.26591148510851	5.2470578048678	3.80612399613161e-16	8.37727891548568e-12	Up-Regulated
CLPX	2.19928655212875	5.52243583620967	8.41017167147885e-10	1.72290776861916e-05	Up-Regulated
CLSTN3	3.24540891698359	7.35173662205649	8.66707238113301e-09	0.000173887473182672	Up-Regulated
CLTC	1.97712557503681	6.604412106191	5.06786575876988e-07	0.00966137928251891	Up-Regulated
CLUH	1.84914303578944	9.36437279362306	4.46956905235381e-07	0.00853553601928007	Up-Regulated
CLYBL	2.62193185178175	6.38568008912315	8.54035806536341e-14	1.84693783521549e-09	Up-Regulated
CMTM4	1.97242514496368	6.47033393839639	4.53647281321425e-09	9.15913860987956e-05	Up-Regulated
CNGA3	3.5544460687261	-1.50403091126521	3.45321723788237e-07	0.00662050808846808	Up-Regulated
CNIH1	1.72637880915048	5.7232550489244	5.21735431563746e-07	0.00994062517758405	Up-Regulated
CNIH4	2.28210085044442	4.39323082826226	4.00128542127444e-11	8.38229282902782e-07	Up-Regulated
CNNM2	2.65243356026935	6.43023627553141	3.6741542908884e-13	7.89465532483191e-09	Up-Regulated
CNST	2.18901199989164	7.07168211344429	6.32128758587507e-10	1.2981396186353e-05	Up-Regulated
CNTFR	2.96501326931676	5.53430061315449	1.09491161100651e-10	2.27643073044363e-06	Up-Regulated
CNTNAP1	2.04924731662451	5.68548181549603	1.04613241929938e-09	2.14090999609619e-05	Up-Regulated
COA5	3.19547585803183	7.69430020180074	5.09237454416629e-18	1.13330795480421e-13	Up-Regulated
COA7	2.50773697398652	4.72653374147719	1.8719147413811e-10	3.87636104645197e-06	Up-Regulated
COBLL1	1.9335381309211	4.49015910238052	8.99970879281409e-07	0.0170049497640222	Up-Regulated
COLGALT2	2.39732569147023	1.88034833274722	5.90694147252172e-09	0.000118983522081005	Up-Regulated
COPS2	5.0348941235746	5.58247415250207	8.7600212861654e-26	1.98878763259813e-21	Up-Regulated
COPS3	2.05213616561696	5.8669930900609	1.46351902367089e-09	2.98557880828861e-05	Up-Regulated
COQ10A	2.31210028150543	6.5283726394101	5.2099864044852e-11	1.08914765785763e-06	Up-Regulated
COQ9	2.15452386099655	8.60156683786287	3.9225661509061e-08	0.000773765398927736	Up-Regulated
COX10	2.25469977026439	5.97378590706016	2.42452857986347e-09	4.92373263998674e-05	Up-Regulated
COX20	3.64421805459163	4.56738203547728	2.18447350194083e-10	4.51749120201364e-06	Up-Regulated
COX7A1	3.76762503427298	8.32399293988105	2.26987137602314e-10	4.69295906992785e-06	Up-Regulated
CPEB3	2.23987829052379	4.40388846952203	3.10815335100149e-11	6.52308143774683e-07	Up-Regulated
CPEB4	2.22292675429548	4.48502576960987	2.30870061416017e-06	0.0428633356024977	Up-Regulated
CPED1	2.49310560236761	5.67208120919122	2.31382163319659e-10	4.78243793365403e-06	Up-Regulated
CPN2	4.33547770451841	5.71157917866535	2.80207015551669e-18	6.24385292753784e-14	Up-Regulated
CPNE3	2.0428726322214	4.34874680633229	2.36894397374166e-06	0.0439628622646978	Up-Regulated
CPNE5	6.94448671180076	4.96824595345354	2.55744206059513e-48	5.89874011276267e-44	Up-Regulated
CPPED1	1.95729918603227	6.02003859360565	1.14696504523297e-07	0.00223027353045551	Up-Regulated
CPT1B	4.3310564642377	9.45538515859766	1.44770838220744e-14	3.15050298135984e-10	Up-Regulated
CPT2	2.66031257600266	9.25071888629839	1.01752548184467e-12	2.1748589648948e-08	Up-Regulated
CRAT	2.46980590808622	10.1510934371217	3.73271486785807e-11	7.82377036303052e-07	Up-Regulated
CRBN	2.67512448230915	4.112693765869	2.16229530656961e-11	4.55076670220641e-07	Up-Regulated
CRCP	2.01184863409151	4.38097774605196	1.16238111247703e-07	0.00225966888265535	Up-Regulated
CRHR2	3.11615311944602	0.830072766454355	5.16103499547791e-07	0.0098338360803836	Up-Regulated
CRIPT	3.51615677481321	3.99827717418375	2.89843607304636e-15	6.34293750225465e-11	Up-Regulated
CRLS1	2.53408968427431	6.89110821949088	1.68378730840133e-11	3.54807661626328e-07	Up-Regulated
CRYBG3	2.31909412925544	3.92568176505641	9.01042815807821e-09	0.000180722157566575	Up-Regulated
CRYZ	1.67094779706033	4.49683533810705	2.54528945148868e-07	0.00490146389673174	Up-Regulated
CRYZL1	1.96810301793538	3.70529731585814	5.64568786490719e-07	0.0107380983190535	Up-Regulated
CS	3.07108084263339	10.5742600523537	3.76754117517376e-13	8.09380870662579e-09	Up-Regulated
CSDE1	3.14048304280943	7.93139506569794	1.21976655562115e-14	2.65567574489837e-10	Up-Regulated
CSNK2A1	2.8748913861073	5.71020369089718	5.93234292118981e-13	1.27159770515704e-08	Up-Regulated
CTCFLOS	3.11664280123147	6.06495825098871	4.49256413853417e-16	9.88543813043058e-12	Up-Regulated
CTLA2A	3.1491157943774	3.60554864298362	1.71111016842858e-12	3.64928465620763e-08	Up-Regulated
CTNNA1	2.16251667859197	7.68409972535101	5.66353424849967e-09	0.000114137205710014	Up-Regulated
CTNND1	2.84247238656161	3.6447073709831	1.14278641634548e-10	2.37528156637408e-06	Up-Regulated
CTSZ	2.97585554862047	10.0286874891975	2.9019519170669e-16	6.39212948772326e-12	Up-Regulated
CUL3	2.83445169718387	6.13308843461529	3.78446343845343e-10	7.79410245149485e-06	Up-Regulated
CUL4B	2.83810399157428	3.84954189020462	5.28607039229595e-10	1.08665749054428e-05	Up-Regulated
CUX1	2.37250375137307	6.91827760179811	1.22774525398316e-11	2.59103358400606e-07	Up-Regulated
CWC15	2.68762278929857	5.72250660445896	1.22124184323005e-08	0.000244101819624821	Up-Regulated
CWC27	1.92314489422596	3.31526524937754	1.31272950019051e-07	0.00254800795986979	Up-Regulated
CWF19L2	3.79739595276812	2.5542143940943	1.31973350735083e-11	2.78424178045805e-07	Up-Regulated
CXADR	4.57785763485443	5.40767893806155	1.99775916992295e-29	4.5578875461792e-25	Up-Regulated
CYCS	5.62276701973048	7.59614105240215	1.4063635373242e-14	3.06080960263239e-10	Up-Regulated
CYP1A1	3.53903834381041	2.0152929352337	8.15630995526767e-12	1.72554893413643e-07	Up-Regulated
CYP2B10	8.01508954988499	2.9356989106952	5.91373921506066e-37	1.35667091332707e-32	Up-Regulated
CYP2D22	2.00272394194746	6.01252126927499	3.13083792194144e-08	0.000619436282856114	Up-Regulated
CYP2J6	1.87357198483106	3.64889713109634	1.66711187497871e-07	0.00322519463333382	Up-Regulated
CYP2U1	3.22610154520153	4.47563354707084	4.14667098882436e-17	9.18238823765266e-13	Up-Regulated
CYP51	2.0239162050019	5.17743952036444	7.13234305828819e-09	0.000143381492500767	Up-Regulated
CYYR1	2.88904059162673	5.2257957266977	1.89402461741847e-13	4.08332767269248e-09	Up-Regulated
D130051D11RIK	3.12915932850205	-1.36451412701332	9.39646982155692e-07	0.0177414746700816	Up-Regulated
D17WSU92E	1.76777032078477	8.38149305639451	5.74989920493832e-07	0.0109311333785082	Up-Regulated
D3ERTD751E	4.09066623837139	3.56022106532317	1.35078910790947e-14	2.94026265118655e-10	Up-Regulated
D5ERTD579E	1.9481425251004	6.88143171731095	6.35745049238437e-09	0.000127975478411697	Up-Regulated
D6WSU163E	1.88935957565524	2.77466200682897	1.1358485154564e-06	0.0213800766064357	Up-Regulated
D830026I12RIK	2.99608051686965	-0.186429763976233	1.37333152313857e-06	0.0257664460371258	Up-Regulated
D930016D06RIK	2.41200907420775	2.58509712216101	2.00522590734403e-06	0.0373292854911165	Up-Regulated
DACH1	2.71051705411908	1.75485111594749	6.93598757928787e-09	0.000139503518182217	Up-Regulated
DAG1	2.44175297586459	8.71606604046552	5.36287195189515e-10	1.10239195843157e-05	Up-Regulated
DAGLA	2.50064390912724	5.83696838100947	1.28118084748049e-09	2.61681188097891e-05	Up-Regulated
DBT	4.09492281696112	7.35285423272896	1.21608671326761e-20	2.73072271464243e-16	Up-Regulated
DCAF6	3.38597305539908	6.36378671254505	3.59602730737805e-20	8.06085481221864e-16	Up-Regulated
DCTN4	1.93284950761993	5.44421349336625	1.49069065090525e-07	0.00288821313612892	Up-Regulated
DCUN1D1	3.73037387625135	3.94423961290466	7.38409071532067e-17	1.63291782078601e-12	Up-Regulated
DCUN1D4	2.53041671838558	3.80553086189606	7.75334880066402e-13	1.65944924380612e-08	Up-Regulated
DDHD2	3.76556694047808	8.16334689305232	1.79530227092651e-23	4.06061467638158e-19	Up-Regulated
DDO	2.54008626379591	5.18182981517978	6.51656914463274e-14	1.41083721981299e-09	Up-Regulated
DDX1	2.56460891956509	5.36390617523001	3.53910927765205e-12	7.52202285872168e-08	Up-Regulated
DDX3X	3.6415306626216	7.80391556249863	1.43882274611023e-17	3.19548143683621e-13	Up-Regulated
DDX3Y	4.93088871435219	5.06450340548963	9.27562124652645e-23	2.09480630231553e-18	Up-Regulated
DEB1	1.75344183719524	4.03977457952245	3.97184082315711e-07	0.00759972023102881	Up-Regulated
DECR1	4.00594083820347	8.49661402016381	1.89186290673305e-24	4.28639378778507e-20	Up-Regulated
DECR2	1.6680619794832	5.51870829186755	3.16140442673946e-07	0.00606989649933976	Up-Regulated
DENND5A	2.02651261097309	7.32914620085594	3.11902830715216e-09	6.32071086444385e-05	Up-Regulated
DEPTOR	5.61829744798498	8.86484754417882	8.6808277745789e-34	1.98782275210082e-29	Up-Regulated
DHCR24	2.14486505058396	5.59332018394565	5.30690722757753e-07	0.010105541113333	Up-Regulated
DHDH	2.32470565445637	7.38435643518179	1.89078602633389e-10	3.91487246752433e-06	Up-Regulated
DHRS7	2.6057592760977	8.28904429576239	8.66140787440732e-11	1.80382480392407e-06	Up-Regulated
DHRS9	8.52812532756629	5.92435249976923	1.73906317603278e-60	4.02332265775185e-56	Up-Regulated
DHX15	1.80942662314581	5.57984103465287	1.6937091183267e-06	0.0316469548759344	Up-Regulated
DHX9	2.81431168712105	5.52065798578211	5.14899294964572e-11	1.07649995598243e-06	Up-Regulated
DIO2	8.73265491067957	7.46779691767708	6.50937371529591e-52	1.50281910965037e-47	Up-Regulated
DIP2A	1.64891310622576	5.85604347405398	2.15254237851962e-06	0.0400157628166798	Up-Regulated
DIXDC1	2.1528236181542	3.31645993126703	3.58809344770928e-08	0.000708720217791537	Up-Regulated
DKC1	3.20060646161154	4.12328240770872	1.04597829923325e-11	2.20910616798063e-07	Up-Regulated
DLAT	2.70527051630564	8.42603474675633	3.6252158492465e-12	7.70358367964881e-08	Up-Regulated
DLD	5.69233497880029	9.32900463362673	4.83407876421322e-25	1.09651408608648e-20	Up-Regulated
DLG1	3.35986121989723	6.23763883182508	5.46276928694423e-18	1.21546616634509e-13	Up-Regulated
DLGAP1	2.54465964582919	0.4845110465388	4.73289568189081e-08	0.000930818593757465	Up-Regulated
DLK1	2.56771530735453	1.52326873030352	1.89255777923394e-06	0.0352772770049207	Up-Regulated
DLST	3.69690636154556	10.3423845261893	1.32052509099206e-21	2.97382149689212e-17	Up-Regulated
DNAJA1	2.38276033464964	7.21829879232717	5.27259080640709e-09	0.000106332338792812	Up-Regulated
DNAJA3	3.40834192233527	8.07263712464873	3.65938012728049e-19	8.17981239851008e-15	Up-Regulated
DNAJA4	2.93201994012214	5.50781506767834	1.50650417976784e-17	3.34519253117448e-13	Up-Regulated
DNAJB14	2.32647808010034	4.75248353049083	1.11272632223252e-09	2.27563660159772e-05	Up-Regulated
DNAJB4	2.84932960859432	4.44877829988312	1.00678924888417e-08	0.000201721622898453	Up-Regulated
DNAJC11	2.46432579899006	7.08366192302008	5.34930345812275e-11	1.11795092971307e-06	Up-Regulated
DNAJC21	2.11761206498428	5.18506863838588	3.9790007108715e-08	0.000784778310205186	Up-Regulated
DNAJC22	2.41604825860596	0.941402963268211	2.73023629088483e-08	0.000540887111587194	Up-Regulated
DNAJC25	2.66956127189398	3.82590023784677	4.15358862533637e-14	9.00622621631686e-10	Up-Regulated
DNAJC28	3.79946096349929	4.5651151746483	6.17522940784433e-21	1.38775930482486e-16	Up-Regulated
DNAJC7	2.23281432087782	6.46979636764748	3.94206994299917e-10	8.11632780564099e-06	Up-Regulated
DNM1L	2.78373335343373	5.70387762037412	2.1016827660827e-12	4.47805546969241e-08	Up-Regulated
DNTTIP2	2.43040775077352	4.2040143486078	8.17779329191906e-09	0.000164177378128567	Up-Regulated
DOCK1	2.03265865401208	5.33575155079576	3.53707088347944e-09	7.16080000360413e-05	Up-Regulated
DOCK5	2.07892377800364	4.47216542111265	7.58626004735972e-10	1.55541089751016e-05	Up-Regulated
DPF3	2.26952309437412	2.32372229545545	2.73958422026801e-07	0.00527041212295159	Up-Regulated
DPH6	2.92639165485256	2.62447736572568	1.93352068856202e-13	4.16809054833316e-09	Up-Regulated
DRAM2	2.70739496814338	5.57982416070972	1.06981666297492e-08	0.000214187994094209	Up-Regulated
DUSP14	2.26276582976034	1.35171637410883	5.04747117134419e-08	0.00099177761045742	Up-Regulated
DUSP15	1.96211144899267	2.8698659906053	6.70903909597207e-08	0.00131383112616421	Up-Regulated
DUSP16	1.74383398072451	3.89221730297376	1.41345986774234e-06	0.0265051994399043	Up-Regulated
DUSP27	2.53028692284602	1.66656073512009	2.28198268119415e-07	0.00439783702319737	Up-Regulated
DUSP3	2.00532440243551	7.05461202611637	5.29514910977475e-09	0.000106781976947718	Up-Regulated
DUSP6	1.87477868275173	5.76018410319759	1.31476399124029e-08	0.000262545221410774	Up-Regulated
DYNC1I2	2.10086493282153	4.64610056648725	4.61949692926391e-08	0.00090916319064843	Up-Regulated
DYNLT1B	3.29581962580568	0.377196285913588	7.06561985776661e-10	1.44972388241655e-05	Up-Regulated
DYNLT3	5.11485962642069	6.12082230960247	2.72772720184644e-27	6.2080343386823e-23	Up-Regulated
E130208F15RIK	2.24730263291858	1.35201775754892	2.88874604162929e-07	0.00555419201424064	Up-Regulated
E230015B07RIK	3.46458002177569	-0.960587315054355	4.72681449384715e-08	0.000929717142794796	Up-Regulated
E330011O21RIK	5.09174173922187	2.88999430548294	2.21692156558238e-26	5.03861933425562e-22	Up-Regulated
E430025E21RIK	1.99728143635233	5.46131872702353	1.07164651110049e-08	0.000214532915057207	Up-Regulated
EBAG9	2.71986229948115	3.21613159248204	2.80232370230467e-12	5.96474600035549e-08	Up-Regulated
EBF1	2.5166458108064	6.25400682164105	8.54267276418166e-11	1.77926788332376e-06	Up-Regulated
EBF2	2.7399733662002	4.76863364143259	3.98269919139103e-13	8.55284651351224e-09	Up-Regulated
EBF3	2.2297355318859	6.03278717392307	1.51012449761286e-09	3.07929486308239e-05	Up-Regulated
ECHDC1	4.5119499394792	7.24945972817839	4.91423602139221e-25	1.11464701437218e-20	Up-Regulated
ECM2	3.1724418750861	2.55179545269083	2.23884811512567e-11	4.70964089497835e-07	Up-Regulated
EDA	2.06452311218476	2.52266185449444	1.05464267213544e-07	0.00205381113971656	Up-Regulated
EDA2R	4.15113681673483	0.629223662942331	1.33211634168758e-06	0.025007820082501	Up-Regulated
EDNRB	2.45602070689436	4.45055546678954	7.45138600738034e-10	1.52813024239356e-05	Up-Regulated
EEA1	2.43679746948309	4.4130576695552	1.60360467797682e-10	3.32475357884935e-06	Up-Regulated
EFCAB12	3.3023897411773	-0.278898354587499	9.86127924838601e-09	0.000197649619975401	Up-Regulated
EFCAB2	4.20303414142465	1.50387099878985	8.82288001132949e-17	1.94994471130393e-12	Up-Regulated
EFHC2	6.91074930572348	-2.03714918145556	1.0438844121241e-06	0.0196803528217756	Up-Regulated
EFNB2	1.67805710365922	3.95567725298435	7.96635983203824e-07	0.0150779292540988	Up-Regulated
EFR3B	2.45031082570811	3.55414087654527	6.06517533898765e-12	1.28460413679758e-07	Up-Regulated
EGLN1	3.4647365447431	8.81843838426735	3.4350849683496e-20	7.7014604990398e-16	Up-Regulated
EGLN3	2.86237151704817	4.0815547969799	8.96438680841429e-15	1.95369846102581e-10	Up-Regulated
EHHADH	1.9468499778021	6.70928981169468	1.30398172676053e-07	0.00253128932798754	Up-Regulated
EI24	1.76056849806508	6.94166105768012	1.16618659390652e-06	0.0219371360179755	Up-Regulated
EIF1A	2.60259481516897	5.01541234761775	1.14428209474387e-10	2.37827590571567e-06	Up-Regulated
EIF2A	3.77566752574456	4.78552108926355	1.25437911293138e-11	2.64711624201909e-07	Up-Regulated
EIF2AK1	1.95544176064077	5.60537011322382	1.20835092880532e-08	0.000241585601196049	Up-Regulated
EIF2B3	2.29485672567368	3.38422172795836	8.72198417742723e-10	1.7862623595371e-05	Up-Regulated
EIF2S1	1.89628589703154	4.91046443920137	1.07405897112398e-08	0.000215005124839599	Up-Regulated
EIF2S2	2.27758788711825	6.17440423003951	6.50703950819813e-08	0.00127472903965601	Up-Regulated
EIF2S3X	2.02175877739097	6.60436230057201	2.29685811649301e-07	0.00442604559048204	Up-Regulated
EIF2S3Y	3.83879578856164	4.77617571447273	6.04809619875899e-15	1.32011795730312e-10	Up-Regulated
EIF3A	2.25794647995283	7.38366968504888	8.1984657700989e-09	0.000164584200334735	Up-Regulated
EIF3E	3.53621600308987	4.44886810199807	5.25374788919923e-12	1.11395216494691e-07	Up-Regulated
EIF4A2	2.91691762524845	6.97427232094872	1.70374646930051e-08	0.000339198884573039	Up-Regulated
EIF4E	4.82742367846476	5.35234791116207	7.4207996131057e-17	1.64088721044993e-12	Up-Regulated
EIF4E2	1.7263261872359	6.49682002080954	3.08433498875779e-07	0.00592346534590934	Up-Regulated
EIF4E3	2.58630796386642	6.37239788941315	1.3830262956509e-13	2.98540056179204e-09	Up-Regulated
EIF4EBP2	1.94521426850846	7.21677664547565	1.38458935188347e-07	0.00268596488371875	Up-Regulated
EIF4G2	3.5369426822603	8.86027280515367	1.96176295281855e-15	4.29900733480657e-11	Up-Regulated
EIF5B	2.4936110791118	6.5225475649033	4.79188702695378e-09	9.67146558650082e-05	Up-Regulated
ELAVL3	4.18173009959674	1.27249960710734	7.24024455675053e-18	1.60957876741121e-13	Up-Regulated
ELFN1	2.99815970091021	-0.197866180811817	1.85462697617943e-07	0.00358332478067628	Up-Regulated
ELL2	2.98309957006504	5.20942431941586	4.46353964565343e-13	9.58098784939508e-09	Up-Regulated
ELMOD1	3.1150859960241	-0.471099818916028	6.94786267866498e-07	0.0131759267838203	Up-Regulated
ELOVL3	9.79024964733876	9.1291972582309	1.94866693609377e-70	4.51291775729957e-66	Up-Regulated
ELOVL4	5.11978426003749	0.430416416400169	3.65583622321201e-16	8.0475922781566e-12	Up-Regulated
ELOVL5	2.17233805031883	6.87394026438826	1.34296391688981e-10	2.78812738785493e-06	Up-Regulated
ELOVL6	5.16508221198898	10.011635580246	3.85941947079577e-37	8.85620985963505e-33	Up-Regulated
EMC2	5.80774350297461	5.52583508560512	5.55273052359575e-40	1.27668380198514e-35	Up-Regulated
EMCN	3.42964263524649	5.31892104030172	2.79598064182541e-15	6.12040162495583e-11	Up-Regulated
ENAH	2.67156302757861	3.75508424933101	1.01927716763672e-10	2.11999458096761e-06	Up-Regulated
ENG	2.04578672098203	7.83844842164722	6.61738445075435e-08	0.00129608091852475	Up-Regulated
ENTPD5	2.22486139006521	6.56934885473111	1.42727483400981e-09	2.91263975376382e-05	Up-Regulated
EPAS1	1.81428487378309	8.74480042941496	3.26908690710885e-07	0.00627337777474189	Up-Regulated
EPB41L5	2.52587318696541	3.10657247181835	8.26805550554041e-11	1.7227320451344e-06	Up-Regulated
EPC2	1.80861892397211	3.89640217586947	2.36242665308336e-06	0.0438466386812272	Up-Regulated
EPHA4	2.56878794977097	0.80867579736305	4.8922663283574e-07	0.00933101956807607	Up-Regulated
EPN3	5.63623117925435	0.136292639061034	4.80934064011462e-12	1.02039780361312e-07	Up-Regulated
EPRS	1.6708198097204	6.21155892866387	8.56127001201312e-07	0.0161850809577108	Up-Regulated
ERBB4	6.16053736226053	-0.482361144636941	3.72151604048727e-12	7.90636082801522e-08	Up-Regulated
ERC1	1.83483408108357	4.72673262742413	9.16873430710386e-07	0.0173188222326885	Up-Regulated
ERG	1.70788222587015	4.1947660577451	1.81125649262827e-06	0.0338016686654287	Up-Regulated
ERGIC1	2.22470784210664	7.4944555165498	2.76408271267414e-10	5.70589594377322e-06	Up-Regulated
ERGIC2	3.98254104800762	4.68699697986609	4.39858123404232e-19	9.82994934183779e-15	Up-Regulated
ERLEC1	1.92277690713617	4.63350537549074	4.05540718342706e-07	0.00775677731974094	Up-Regulated
ERLIN2	2.13486380106984	5.94943415102889	1.45347295299185e-09	2.96537551869396e-05	Up-Regulated
ESF1	4.82349051677324	2.87127565400554	5.00947240437476e-18	1.11500836776573e-13	Up-Regulated
ESRP2	5.46208870532598	2.22596618721619	3.19707077180362e-25	7.25319445999086e-21	Up-Regulated
ESRRB	5.94660683725646	2.39172777907698	1.03472808950311e-30	2.3639397932788e-26	Up-Regulated
ESRRG	5.34886004485554	4.09212815035224	1.1639260249642e-34	2.66620534538548e-30	Up-Regulated
ETFA	2.46603912842166	9.14575924109403	1.94266972445198e-11	4.09145670666831e-07	Up-Regulated
ETFDH	4.00073254064094	9.05340770713883	2.69338730577474e-26	6.12018397491195e-22	Up-Regulated
ETL4	3.39525521857634	5.05842175027249	1.32651716607863e-12	2.83171619442804e-08	Up-Regulated
EVI5	2.1646470544197	3.94745387525532	1.23788216904204e-07	0.00240458611336416	Up-Regulated
EXOC3	2.43399980839927	6.10057104661378	2.52423287630189e-11	5.30518023612367e-07	Up-Regulated
EXOC4	1.75982736200072	4.92231846571573	2.92039857497863e-07	0.00561300606110892	Up-Regulated
FABP3	7.81250094786786	9.35329586404688	1.40885340047989e-30	3.21796205203611e-26	Up-Regulated
FABP3-PS1	9.2301207244919	0.108053792733037	8.0948547900633e-14	1.75107898818649e-09	Up-Regulated
FABP4	3.41010941472809	12.4171537435479	2.71198436536149e-13	5.83510556051179e-09	Up-Regulated
FAH	2.03352184802848	7.65266407697205	1.80633797231077e-07	0.00349129003288226	Up-Regulated
FAHD1	2.185732720931	5.55243062408179	4.13203214466769e-10	8.50454856015505e-06	Up-Regulated
FAM103A1	3.26512949950263	3.10373495230902	2.77382430893205e-13	5.9678830006673e-09	Up-Regulated
FAM126B	3.42284439376678	4.34153992672907	4.22465873473614e-09	8.53761283702826e-05	Up-Regulated
FAM131C	8.45401199100029	3.34296701578734	7.56574795966915e-31	1.7287734087844e-26	Up-Regulated
FAM135A	2.72989480755941	3.30062877549211	5.76556006637835e-08	0.00113149116302675	Up-Regulated
FAM136A	2.11853834768654	4.89684503971214	1.50437857237093e-08	0.000300063350045106	Up-Regulated
FAM149B	1.65736471103355	5.32336243666793	1.96537173152891e-07	0.00379415012771657	Up-Regulated
FAM160A1	2.15601826412155	2.81293189738553	4.13771002791942e-09	8.36396705043632e-05	Up-Regulated
FAM161B	2.74173390321567	2.53898929246992	1.35011672133833e-09	2.75626328661221e-05	Up-Regulated
FAM175B	2.40821823951513	4.34500133718462	2.17976733377245e-08	0.000432901792487209	Up-Regulated
FAM177A	3.08327117740736	4.17901033086907	1.07094004492143e-12	2.28859887599709e-08	Up-Regulated
FAM186A	4.85788855430779	1.99954562097956	4.89498992473388e-18	1.08967370714501e-13	Up-Regulated
FAM210A	3.40555966160696	7.22688600917099	5.02354192059094e-18	1.11808972526593e-13	Up-Regulated
FAM217B	3.42230489052351	4.14918208972983	4.93628853988426e-21	1.10952957510978e-16	Up-Regulated
FAM45A	2.49434205333641	3.39897143499202	2.76481230574977e-08	0.000547709317769029	Up-Regulated
FAM57B	3.55162046277254	5.85071605793753	4.9138165108485e-17	1.08767328467632e-12	Up-Regulated
FAM78B	2.41544013735541	3.09472170269195	3.56796704259141e-10	7.35143929455534e-06	Up-Regulated
FARS2	1.58357799668806	5.40146904941244	1.71236947795136e-06	0.0319904865870874	Up-Regulated
FARSB	1.74644849906921	4.9402467233309	1.78644491248415e-06	0.0333475671813417	Up-Regulated
FAS	2.18975048835069	2.70880062762465	1.12903178994778e-07	0.00219596683144844	Up-Regulated
FASTKD1	3.64972434702102	3.9244344942758	4.82162627404768e-17	1.06731519202319e-12	Up-Regulated
FASTKD2	4.34255234388776	3.63284565669275	1.30366795079836e-19	2.91760887388673e-15	Up-Regulated
FASTKD5	3.33788253884168	3.19187691528894	2.08225745480169e-11	4.38356839384851e-07	Up-Regulated
FAT4	1.7819183896171	3.82667974497947	1.18146025288952e-06	0.0222197229760932	Up-Regulated
FBP2	4.3761439583731	4.3187750313463	4.33824793370854e-25	9.84174926241119e-21	Up-Regulated
FBXL2	3.57735846933233	2.06806827508622	5.17820729145141e-17	1.14604083774403e-12	Up-Regulated
FBXO11	4.58581308521051	5.29945370080062	9.66041223618191e-17	2.13456468770676e-12	Up-Regulated
FBXO3	1.71712463899273	5.78164000414535	2.19218099492459e-06	0.0407438759716684	Up-Regulated
FBXO40	3.01729372160807	3.02303825686376	1.0821733523805e-06	0.0203892281322009	Up-Regulated
FBXO44	1.80972132168265	4.06172870133563	1.88206336258135e-06	0.0350891893319668	Up-Regulated
FBXO9	1.614032475122	5.65239355868977	1.02660356094604e-06	0.0193596899523205	Up-Regulated
FCF1	2.43554699816702	4.26816832759903	9.26107995179161e-08	0.00180692930939406	Up-Regulated
FECH	1.98660469845465	6.87256800292021	4.45037840948257e-09	8.98931934931384e-05	Up-Regulated
FER	2.67124046960734	2.58614177728417	8.86067518754848e-09	0.000177727422911847	Up-Regulated
FER1L6	3.65885594565117	-0.661841031795089	2.58052387423871e-09	5.23768930754231e-05	Up-Regulated
FERMT2	1.90515788695919	6.49555109301797	5.82822149695288e-08	0.00114367190434706	Up-Regulated
FGD4	5.0899862661088	3.71155931370329	5.45862539050178e-21	1.22688064276918e-16	Up-Regulated
FGD6	1.91885777394994	2.82525295225175	1.60388918467899e-06	0.0299991433102359	Up-Regulated
FGF1	3.85581011772884	4.42904130360054	3.73243277731328e-23	8.43679104983894e-19	Up-Regulated
FGF14	3.69948313577492	-1.40009059236343	8.37060025622332e-07	0.0158304792045695	Up-Regulated
FGF21	4.13645502055564	0.331694870008351	1.55119588802692e-08	0.000309277436154807	Up-Regulated
FGF9	4.90745874162888	0.699977519445274	1.60355045568249e-15	3.51594472912944e-11	Up-Regulated
FH1	1.94407427299285	7.90780557910087	5.40328888923402e-08	0.00106104383917888	Up-Regulated
FHDC1	4.61407768249492	5.05446872462562	5.05271134973635e-37	1.15929409208351e-32	Up-Regulated
FHL1	3.07367985839702	7.70319539930471	6.32570416919002e-17	1.39918250518314e-12	Up-Regulated
FIBIN	2.40820777645597	2.2165843490305	5.06049560750126e-08	0.000994184967049697	Up-Regulated
FILIP1	2.83045420882246	3.57656745970871	9.54643829221929e-12	2.01754426867762e-07	Up-Regulated
FKBP3	2.91929214917851	4.33466169850237	1.11607689539563e-08	0.00022333814753762	Up-Regulated
FKBP7	2.78633776268491	2.84314402504564	1.34028917826375e-10	2.7827083919112e-06	Up-Regulated
FKBPL	1.8866601186058	3.22767384602592	1.89446652591331e-07	0.00365897264814896	Up-Regulated
FKTN	4.14075821001054	5.07456310854562	5.0936975900461e-18	1.13355146168886e-13	Up-Regulated
FLRT1	3.50060539307365	-0.277152624177997	4.21951029575403e-08	0.000831327918469459	Up-Regulated
FLT1	3.06900076586088	6.40244462469922	3.4830852163774e-17	7.71816853097069e-13	Up-Regulated
FMO1	2.99939954486026	8.47296708195216	1.84010689879032e-16	4.05853977597193e-12	Up-Regulated
FMO2	2.56253568889763	3.57619756960168	1.31222615961386e-09	2.67969704054745e-05	Up-Regulated
FN3KRP	1.76169151938416	4.08914908158719	1.3225574684488e-07	0.00256681953476543	Up-Regulated
FNDC5	4.74033101917227	4.92830608283957	9.05781553522974e-32	2.07106952213028e-27	Up-Regulated
FNIP1	2.39634277421435	4.85880866998088	1.97633544423562e-06	0.0367973896362231	Up-Regulated
FOPNL	1.752981808109	4.41914408677119	6.82201844632708e-08	0.00133534189068406	Up-Regulated
FREM2	4.44793243009214	-1.24917931546286	2.34898388358828e-08	0.00046629679073111	Up-Regulated
FRRS1	2.58589367356909	4.42638281805274	3.50733273828546e-12	7.45518646849958e-08	Up-Regulated
FSD1L	3.14079729277535	1.13717797430384	6.27116300546348e-07	0.0119108198962768	Up-Regulated
FUNDC2	4.11631731897703	3.21002963301033	4.54357583600824e-17	1.00594769009222e-12	Up-Regulated
FUT8	2.22233542789425	4.34054710377949	8.45173483005443e-09	0.000169626318039192	Up-Regulated
FXR1	3.87733901031598	6.1054888102124	1.00472197237603e-17	2.23229127822506e-13	Up-Regulated
FYCO1	1.9355461058981	6.81141088634451	3.36133536613243e-08	0.000664468775177058	Up-Regulated
FZD6	1.8520716985031	3.3590649003291	4.96755920892688e-07	0.00947263865550267	Up-Regulated
G6PDX	3.13983400707131	8.08567149916373	2.67118716967263e-15	5.84776295184732e-11	Up-Regulated
GAB2	2.81056307250524	5.11314055965633	7.85072738181976e-14	1.69881889815198e-09	Up-Regulated
GABARAP	2.59772415869788	7.61368120251981	2.46545160404365e-13	5.30688457770395e-09	Up-Regulated
GABBR2	3.79737643283649	-0.444209142414181	1.19950127621417e-10	2.49184395120733e-06	Up-Regulated
GABPA	2.35548081947021	6.0859082676755	6.74841445403396e-09	0.000135771350400709	Up-Regulated
GALC	1.9760328439193	4.55420377466657	4.48132068307595e-09	9.05002711947188e-05	Up-Regulated
GALM	2.85932212657314	5.56237461167629	6.47494428455769e-14	1.40189018704958e-09	Up-Regulated
GALR1	7.21628849978472	-0.210496194721796	4.9188793335912e-18	1.09489335086406e-13	Up-Regulated
GANC	1.74347833554674	5.63594200181849	6.50119684733602e-07	0.012341221975298	Up-Regulated
GAPDH	2.54765301297434	12.1726900449108	8.15120473251435e-09	0.000163659888619423	Up-Regulated
GARS	2.02374807349985	6.65861345348574	1.94818717961477e-08	0.00038728012943562	Up-Regulated
GBE1	2.39876537669062	8.21621784625948	7.30989789187101e-10	1.4994793545595e-05	Up-Regulated
GCHFR	2.59714098139012	1.77106990541547	6.04670294411907e-09	0.000121780597294558	Up-Regulated
GCNT2	2.32603670400348	3.12160015144622	3.03453222688797e-08	0.000600473237056592	Up-Regulated
GFM1	4.63657494348145	7.84299501600665	2.25389281498729e-29	5.14180567883051e-25	Up-Regulated
GFM2	2.44194266564765	6.07235186428176	3.18037495490859e-12	6.76402145409958e-08	Up-Regulated
GHITM	2.78058000249458	9.79421505830842	7.25052870398956e-15	1.58134031034012e-10	Up-Regulated
GID4	2.31756386507983	6.47620416280379	2.35188838827055e-11	4.94508052517766e-07	Up-Regulated
GIN1	3.66012856949776	2.54821745042223	1.84816167113363e-12	3.94065031519114e-08	Up-Regulated
GJA1	4.37368390888978	7.58805353884728	8.75946466226044e-27	1.99216504813789e-22	Up-Regulated
GK	6.4030625468016	7.39435125005399	9.12452412917114e-28	2.07811037041873e-23	Up-Regulated
GKAP1	1.8609316592844	4.0609529602522	1.14131136497007e-06	0.0214794798887368	Up-Regulated
GLDN	4.96575876411704	1.27138653307807	6.02554328653869e-20	1.34978195161753e-15	Up-Regulated
GLMN	3.1757829944281	0.20970487170234	2.97304935935743e-07	0.0057127143440053	Up-Regulated
GLT28D2	3.41378520793749	-0.0737052077297366	2.04802596381115e-09	4.1642511922172e-05	Up-Regulated
GLUL	2.09398285376719	11.3905523609449	4.67628407945449e-08	0.000920058892632672	Up-Regulated
GM10032	8.20957860416782	4.99647198808327	2.03473806551172e-63	4.70919777882032e-59	Up-Regulated
GM10516	2.77372350978965	1.48524028744951	7.7300621247269e-10	1.58443083370527e-05	Up-Regulated
GM10570	3.05741653355828	-0.669653379213432	4.69994223201621e-08	0.000924666634726869	Up-Regulated
GM10603	2.36434353963194	1.63004826439435	2.05081458111065e-06	0.038161557725307	Up-Regulated
GM10660	6.09947467909353	-0.076650540838594	9.90395924902728e-12	2.09260754972697e-07	Up-Regulated
GM10767	2.37838731233273	0.635819479017537	1.69139515458467e-06	0.0316054098585691	Up-Regulated
GM11008	5.26589471478125	-1.325591602029	3.38587222976762e-07	0.0064941029366943	Up-Regulated
GM11520	2.85097692460839	0.584328689337635	3.11070635651853e-09	6.30415750212046e-05	Up-Regulated
GM11527	5.73343589418322	-1.5874830149757	1.49955259161219e-10	3.11067189604033e-06	Up-Regulated
GM11534	8.22139493518366	-0.860789100531491	6.43880976523073e-11	1.343715209906e-06	Up-Regulated
GM11712	5.17265986522459	-2.04913627957534	2.83543221990547e-08	0.000561642414118875	Up-Regulated
GM11773	2.65952283801625	0.714018418566572	1.40958746761852e-07	0.00273347201720584	Up-Regulated
GM11827	3.34795627495858	1.10784802743786	5.72273092157309e-09	0.000115318750800619	Up-Regulated
GM12002	2.34369556163422	1.49814172335509	2.02177936112071e-06	0.0376273356898175	Up-Regulated
GM12059	3.4322120716818	-0.901142072023768	3.58256314235621e-08	0.000707671054088208	Up-Regulated
GM12264	6.75096449614518	-2.1687180712542	1.74370429141507e-07	0.00337180098830931	Up-Regulated
GM12786	6.72644520134765	-2.19764895341521	1.02376938276324e-06	0.019307266789532	Up-Regulated
GM13398	3.60775005556317	-1.47474338383753	9.78433080943223e-08	0.00190716176137453	Up-Regulated
GM13610	3.09965314938153	1.16093199845485	8.72362659875958e-12	1.84461084430771e-07	Up-Regulated
GM14267	4.25782659288454	-1.11655324612269	1.1714724089045e-08	0.000234317911229078	Up-Regulated
GM14305	4.86721729501641	0.807469054332796	1.87017044125498e-12	3.98701636371149e-08	Up-Regulated
GM14322	5.5090243937859	-1.78757961347384	1.88069023959999e-08	0.000374050481754041	Up-Regulated
GM14325	4.76381679522337	1.43599777015469	4.74988420529123e-12	1.0079254283628e-07	Up-Regulated
GM14399	4.97590685698728	0.68782569262214	3.21053912109041e-09	6.50519436715339e-05	Up-Regulated
GM14403	5.71395690938312	2.62599049269249	5.37534192440725e-19	1.20101264617031e-14	Up-Regulated
GM14409	5.93301911316433	-1.39423686659565	8.63823663302496e-07	0.0163297225310704	Up-Regulated
GM14410	3.67312492108517	1.22602838625435	2.23513888745376e-06	0.0415221751122285	Up-Regulated
GM14418	4.20561490886345	0.129213094544096	5.08379784576944e-11	1.06297129157193e-06	Up-Regulated
GM14443	3.99762129187309	0.674825862793395	4.86172683563431e-11	1.01678155040456e-06	Up-Regulated
GM14698	2.84108092516926	2.75374185772928	1.79126083455542e-08	0.000356478818684874	Up-Regulated
GM14827	2.86924460784207	0.75045033700616	4.45432272207567e-07	0.00850686553462012	Up-Regulated
GM15050	4.88940177874824	-0.624310977125658	3.03054677409466e-11	6.3611176788247e-07	Up-Regulated
GM15179	3.25116591439725	0.363913977009923	4.69810645675817e-07	0.00896727579401432	Up-Regulated
GM15241	9.40119748747829	4.4829902718176	1.27415408256303e-66	2.95043119358295e-62	Up-Regulated
GM15446	2.52489963530737	0.294277224619627	2.07591031162842e-06	0.0386202354375352	Up-Regulated
GM15510	3.22613099101926	0.362240110795734	5.06229167253562e-09	0.000102126672201734	Up-Regulated
GM15601	4.41805258737106	-2.04158199283429	2.10706885865352e-06	0.0391893737020967	Up-Regulated
GM15663	3.57127567258201	-0.0888055990432323	2.89346636165319e-11	6.0762793594717e-07	Up-Regulated
GM16062	5.15363042187844	1.84110493113201	2.0461202686625e-23	4.6268917635265e-19	Up-Regulated
GM16070	4.0240689808068	1.91670145970671	6.39709636445835e-08	0.00125370294550655	Up-Regulated
GM16183	9.49120786851616	0.355598917385022	3.93174519055939e-20	8.81222049560075e-16	Up-Regulated
GM16211	2.76622185322694	3.69384053677591	7.04832219929478e-09	0.000141727662783419	Up-Regulated
GM16536	2.68985870215195	2.6557682411848	3.68845838058873e-08	0.000728212338079634	Up-Regulated
GM16701	3.03339586199183	-0.17108905837979	1.10293971660135e-08	0.00022075338427776	Up-Regulated
GM17066	5.03431042572252	-0.765892149927496	1.74278819932121e-09	3.54918816791764e-05	Up-Regulated
GM17067	9.39904994259509	0.26782639459822	6.16069370779168e-18	1.37038470836118e-13	Up-Regulated
GM17116	5.91964102145985	0.82573912866323	9.93818399468961e-22	2.23897347216362e-17	Up-Regulated
GM17193	5.3353621451342	-1.93112902687868	3.31833545520151e-08	0.000656034919493338	Up-Regulated
GM17229	3.57702370732457	-0.443509389981945	8.90275605409098e-07	0.0168253186666265	Up-Regulated
GM17555	5.22074533806689	0.629676022103131	2.22804072340486e-09	4.52826996624804e-05	Up-Regulated
GM17634	3.80577429966659	1.92700877535806	6.29230916446743e-10	1.29225153310668e-05	Up-Regulated
GM17767	4.26047004620788	-0.910957180479041	1.28864029778044e-07	0.00250189513814072	Up-Regulated
GM1818	3.99941842773285	-0.639208146375569	3.11020927482439e-10	6.41449560839782e-06	Up-Regulated
GM20036	3.99190668603646	-1.96398053423018	2.20268870981446e-06	0.0409347669831918	Up-Regulated
GM20045	2.01148459825678	2.25692252031686	1.96122063446145e-06	0.0365247016638735	Up-Regulated
GM20594	7.86182195107279	9.18606054053284	1.16061841640602e-28	2.64632605124737e-24	Up-Regulated
GM20609	7.48107203312885	-1.56175344259572	3.66592429872935e-10	7.55180405538247e-06	Up-Regulated
GM20712	4.71554569169937	-0.295367137569579	4.99260058599979e-12	1.0588806582847e-07	Up-Regulated
GM20721	7.6483148663016	1.80073138969462	4.11772270161531e-07	0.00787267403321831	Up-Regulated
GM21750	6.7980522271515	2.16190930135685	2.38657943036893e-18	5.31992420823539e-14	Up-Regulated
GM21833	5.36388331397806	0.892670411002615	1.12591905269743e-12	2.40552605608805e-08	Up-Regulated
GM21897	6.1487063193306	2.10035842520214	5.83203186152384e-14	1.26304314025022e-09	Up-Regulated
GM21962	8.39723341213464	4.82003717755493	8.07847809063448e-34	1.8499714827553e-29	Up-Regulated
GM21967	6.72516184610841	2.05198579191465	8.87727358805274e-21	1.99454582976369e-16	Up-Regulated
GM22000	7.7535252315628	1.06190893831726	2.78898637345794e-27	6.34717518871558e-23	Up-Regulated
GM26512	4.69139382679404	-1.8323569137573	5.02513360393957e-08	0.000987489004510165	Up-Regulated
GM26588	2.79647356257208	1.28456475949944	7.64634377513133e-10	1.56734754702642e-05	Up-Regulated
GM26671	3.56470606954305	-0.795695575622393	1.87558328429058e-08	0.000373053515245396	Up-Regulated
GM26697	3.78621760296463	0.17711530011787	7.33863299606272e-13	1.57105455179711e-08	Up-Regulated
GM26737	3.0912372135026	-0.660456761057599	3.69192832367236e-07	0.00707299628249151	Up-Regulated
GM26805	5.64370074812166	-0.99988177991029	1.84826759450131e-12	3.94069133823624e-08	Up-Regulated
GM26825	6.86848269047324	0.679056139518394	1.73329305825831e-06	0.032376181035207	Up-Regulated
GM26853	3.44240579441619	-0.553090705569792	4.44856809920128e-07	0.00849632021266453	Up-Regulated
GM26944	3.09769441074206	-0.499467639754641	2.96134520963553e-08	0.000586257511151545	Up-Regulated
GM28370	7.60663261591774	0.17438746549256	1.30132567851271e-13	2.81034293531604e-09	Up-Regulated
GM28653	5.55146774279654	-0.252467458162733	1.43434494327107e-06	0.0268896646515027	Up-Regulated
GM32200	2.8416493126395	3.01229632955016	6.2755882882126e-13	1.34492132604684e-08	Up-Regulated
GM32391	4.81012324404464	-1.73038499553459	9.02399635706828e-09	0.000180985270937361	Up-Regulated
GM3336	4.24874826648626	0.379138402684185	1.57029323138881e-14	3.41664401285576e-10	Up-Regulated
GM37933	3.91034196904539	-0.481971767620478	6.53735727631225e-09	0.000131564315185784	Up-Regulated
GM3839	3.21511532725094	2.74733876238576	4.06438477335996e-11	8.51204103084777e-07	Up-Regulated
GM42425	3.61534900393233	-1.47869996310605	4.61603335276954e-07	0.0088129308771076	Up-Regulated
GM42428	2.93696271280201	1.18438773347578	5.90135768588169e-08	0.00115766933723941	Up-Regulated
GM42659	7.02550769620366	-1.92902658903047	7.92915996063106e-07	0.0150091068894785	Up-Regulated
GM42715	3.74026356497339	-1.2018159732206	3.66132972797526e-07	0.00701547389177339	Up-Regulated
GM42721	7.09521198326775	-1.88202688221231	2.64358244554221e-06	0.0489300674845408	Up-Regulated
GM42764	4.00815095679232	2.05553430336452	6.79318232895225e-14	1.470452246925e-09	Up-Regulated
GM43258	5.67608153531978	-1.64962661931508	1.62871778641366e-08	0.000324440583053601	Up-Regulated
GM43270	3.72102190833253	0.100228124439822	8.38856779716335e-09	0.000168366944256866	Up-Regulated
GM43302	4.36043095500154	2.30760636105444	2.43771164578672e-14	5.29495346581333e-10	Up-Regulated
GM43598	3.12728590144635	-1.16222159404298	1.00843712497597e-06	0.0190231579255467	Up-Regulated
GM43848	5.30406255462063	-1.30987953285964	1.34391019074906e-09	2.74386143645236e-05	Up-Regulated
GM43878	4.68865413955473	0.101045105187984	9.96506443930194e-14	2.15404832919951e-09	Up-Regulated
GM44082	5.45048191441441	-0.680717236199353	6.58955265034113e-12	1.39553546028925e-07	Up-Regulated
GM44119	4.40661820439489	0.516417798710517	3.79258462346388e-13	8.14685102966276e-09	Up-Regulated
GM44890	6.58062241141691	0.742942679792631	3.82889814472205e-20	8.58209230158001e-16	Up-Regulated
GM45012	4.4620031228041	0.324571409759827	1.69056854692024e-13	3.64655635570696e-09	Up-Regulated
GM45090	5.00623452531217	4.53963925162965	2.71258560441309e-16	5.97636860364291e-12	Up-Regulated
GM45187	3.1631882790021	2.59650806209478	8.61197021454635e-16	1.89153313792296e-11	Up-Regulated
GM45188	3.78413659087235	1.61641170271507	1.38860785898897e-10	2.88261105447521e-06	Up-Regulated
GM45372	2.60347254921532	1.39919915267738	1.37053087773052e-08	0.000273557963195012	Up-Regulated
GM45414	4.74801707387734	-1.79831681316185	9.94640548851851e-07	0.0187698617973833	Up-Regulated
GM45469	3.05728049410862	-1.31562811504616	1.03681606556406e-06	0.0195502037322759	Up-Regulated
GM45470	4.60059982299044	3.47120688344547	3.0822239473739e-27	7.01390881464405e-23	Up-Regulated
GM45495	3.10390400856391	2.18493294313648	1.23671980906873e-13	2.67143845956936e-09	Up-Regulated
GM45518	6.95076086064547	0.754250796328833	1.53294904314515e-13	3.3077974452986e-09	Up-Regulated
GM45519	4.59291515279849	-1.09707443588521	3.27483507564721e-09	6.63416089624612e-05	Up-Regulated
GM45529	3.97335582908788	-0.685405864015258	1.15839991559292e-09	2.36811694744661e-05	Up-Regulated
GM45563	4.19283368363202	1.82536191618195	1.45252897752642e-17	3.22577635329067e-13	Up-Regulated
GM4631	3.97735435587181	4.94916220950138	1.6677299642712e-18	3.71987168530691e-14	Up-Regulated
GM4691	3.1138551138646	0.855260000585676	8.27752718271764e-09	0.000166154803138691	Up-Regulated
GM4961	6.43227950666714	-0.227166823796784	3.39794119116183e-15	7.43265656154739e-11	Up-Regulated
GM5069	3.90807224450894	2.31334467495903	1.21225513306731e-18	2.70502610392639e-14	Up-Regulated
GM5113	2.25330664966721	2.5186992746068	3.48927624253405e-08	0.000689480985524728	Up-Regulated
GM6288	3.6275434193114	-0.969396986886006	1.38463379165429e-06	0.0259743452976427	Up-Regulated
GM8113	2.74322641827885	3.78878693628074	2.32474434485295e-11	4.88893735722576e-07	Up-Regulated
GM826	5.78729582561174	-0.0396050529641332	7.07211246180894e-18	1.5724134847586e-13	Up-Regulated
GM8281	5.05900055310649	-1.04900190718421	1.42645064290102e-10	2.96074095440536e-06	Up-Regulated
GM9696	6.93443330362927	-2.01309558427032	8.84239679273792e-08	0.00172603585394244	Up-Regulated
GM9938	3.30211149018934	0.311677574511417	8.64918381056801e-07	0.0163495521571167	Up-Regulated
GM9958	3.57643929743047	-0.679168668176615	1.20854792172231e-06	0.0227231180242228	Up-Regulated
GMFB	3.23003161695927	5.19561659523468	3.37269540161752e-12	7.17102496291918e-08	Up-Regulated
GMPR	6.48045814844356	8.42991152736463	1.00666524949894e-37	2.31080008022481e-33	Up-Regulated
GMPS	2.58360055396648	5.88784107239771	4.14019268137981e-11	8.66956347480933e-07	Up-Regulated
GNAO1	4.19081785948624	6.17062618198494	1.06484891980503e-18	2.37652981922087e-14	Up-Regulated
GNAS	3.26793699293726	11.299856216233	3.68366259832252e-16	8.10810974516769e-12	Up-Regulated
GNAT3	6.78462877817806	-2.13924028569998	1.00745729924187e-06	0.0190056819501979	Up-Regulated
GNG12	1.96004915069582	6.20238451131535	5.67112578508368e-07	0.0107842127929151	Up-Regulated
GNL3	2.36994589442344	3.4447869145336	6.14131519739202e-11	1.2824294395194e-06	Up-Regulated
GNMT	3.29364823216077	2.77345570689577	1.36904995131225e-08	0.000273276060781438	Up-Regulated
GOLGA1	1.76953495118124	3.94122433746967	1.13559442271106e-06	0.0213764294131129	Up-Regulated
GOLGA4	2.07873451268144	6.74888440494555	1.81021513753063e-08	0.000360160403763094	Up-Regulated
GOSR1	1.75821240969296	6.07494673195718	6.6253992943182e-07	0.0125723577008982	Up-Regulated
GOT1	3.01665372355864	6.32196085518087	2.01502755439106e-15	4.41512687442625e-11	Up-Regulated
GPAM	2.78195756242331	8.81257529520061	4.79951403635993e-15	1.0483578509621e-10	Up-Regulated
GPATCH11	1.9992994147291	4.11721952311804	1.52882779475109e-08	0.000304878838829263	Up-Regulated
GPBP1	2.59760789278953	4.51003100824741	2.63933630735344e-08	0.000523090062754378	Up-Regulated
GPD1	3.53701664749331	13.9256010664864	9.14046353909729e-15	1.99188981444008e-10	Up-Regulated
GPD2	4.91137971260574	9.40481656179748	1.22615036848504e-30	2.80089528673037e-26	Up-Regulated
GPHN	2.36469520979401	4.5963893171848	8.20932309998757e-11	1.71082293403741e-06	Up-Regulated
GPI1	2.96291814519224	10.8646105698425	2.00571070769874e-13	4.32310885937387e-09	Up-Regulated
GPR3	4.84580888443042	-0.600286549357193	7.08656812828353e-09	0.000142482538787269	Up-Regulated
GRAMD1C	3.00512582008944	0.718902285760145	1.88619224523985e-08	0.000375088189888397	Up-Regulated
GRB14	2.65215844503848	4.37203542898514	1.30953300777096e-11	2.76285273979518e-07	Up-Regulated
GRIP1	9.74866904904109	0.611481870187123	5.48735997475548e-23	1.23997873349549e-18	Up-Regulated
GRK3	3.05123336571093	7.26882234421801	5.59876829497209e-17	1.23883946062847e-12	Up-Regulated
GRSF1	2.95387231852493	7.22440934273813	1.3177718669077e-14	2.86865757707136e-10	Up-Regulated
GRTP1	1.86119702341209	2.98346555888569	2.10797427642724e-06	0.0392041055929939	Up-Regulated
GSTA4	2.99919462865635	4.40947376447001	6.38744333935796e-11	1.3331232993574e-06	Up-Regulated
GSTM5	1.76262069037087	4.12439348415468	1.12365491807012e-06	0.0211606694170965	Up-Regulated
GSTM7	2.10706319342714	2.6763554280925	8.18835144929422e-08	0.00159943068859064	Up-Regulated
GTF2IRD1	2.28906175810581	5.63023004639603	5.58175731252751e-10	1.14710694529753e-05	Up-Regulated
GTF3C3	3.09140092683461	3.54767712830475	2.94636043309352e-12	6.27014963766632e-08	Up-Regulated
GTF3C6	3.91923658383331	4.74979776504128	8.46047239232104e-24	1.91485871655402e-19	Up-Regulated
GTPBP10	3.06163316127234	3.06267333045173	7.39337621936751e-12	1.56510381187791e-07	Up-Regulated
GTPBP4	3.38282167303524	4.15201800478267	4.65589410532842e-12	9.88166964914904e-08	Up-Regulated
GUCY2G	3.05276919068721	-0.0890714616332269	1.58654111938056e-06	0.0296794247202521	Up-Regulated
GYG	1.64803201515142	6.84194544928979	2.44715414783652e-06	0.0453751322091848	Up-Regulated
GYPA	4.37053555154969	-0.847242712268228	8.147824833091e-11	1.69825112996116e-06	Up-Regulated
GYS1	1.93380854401917	8.15796477153321	2.26659011499227e-07	0.00436839912862459	Up-Regulated
GYS2	4.47633441298998	6.54714400573551	5.40147672612631e-30	1.23272501843655e-25	Up-Regulated
HACD2	2.95478186605018	8.02344753631635	1.25779001807111e-16	2.7769488018974e-12	Up-Regulated
HADHA	3.92812377183359	10.7773691526495	6.2500408725767e-17	1.38250904101397e-12	Up-Regulated
HADHB	3.88866948820137	10.473214064792	3.44147366666881e-24	7.79459370763819e-20	Up-Regulated
HALR1	3.40468528679402	-1.30187772310084	6.44350153041842e-08	0.00126247525485488	Up-Regulated
HAPLN4	3.32988738698421	1.06740096653676	1.03759283235477e-08	0.00020779871653569	Up-Regulated
HBP1	1.90313991795618	6.15266993514125	1.58045538751719e-07	0.00305944553915578	Up-Regulated
HCN2	4.09062393251576	3.82430985674291	2.60365972970009e-16	5.73690384842119e-12	Up-Regulated
HDHD2	2.90985752215989	6.41254691659046	2.01403949926101e-15	4.41316335078073e-11	Up-Regulated
HDX	3.60430358183884	-1.49279929157638	1.82476840943789e-06	0.0340483537517015	Up-Regulated
HECW2	2.67394662291192	2.40733588272475	5.4539389610781e-09	0.000109951409455335	Up-Regulated
HEPHL1	3.99113102828086	3.21685372710697	1.13091148294284e-19	2.53143226341924e-15	Up-Regulated
HEYL	2.6582537630808	4.34058922733172	1.9294028817687e-09	3.92537016295842e-05	Up-Regulated
HIBCH	3.86796855904244	7.54146891503446	4.58147721300576e-24	1.03742970011302e-19	Up-Regulated
HIPK2	1.79945247190628	6.51509756424362	7.62544955633355e-07	0.014444126549607	Up-Regulated
HK2	3.69498335151664	9.11737341937128	1.40590487202465e-20	3.15583466623373e-16	Up-Regulated
HLF	1.9920901570166	4.87621487024758	1.92124869738981e-08	0.000382001878502016	Up-Regulated
HMGB3	2.48286559046316	4.28685603202167	3.13035254829472e-12	6.65919897598736e-08	Up-Regulated
HMGCS1	3.38327805835162	7.41891862958566	2.41382031218889e-17	5.35481898055983e-13	Up-Regulated
HMGN5	4.02904387739256	4.92380933907236	2.78540503293829e-23	6.29752223897018e-19	Up-Regulated
HMOX2	2.54897827248913	6.31288731232728	5.24068440897918e-11	1.09535544832074e-06	Up-Regulated
HNMT	3.38125576046877	1.11021470667524	8.08463005628705e-08	0.00157973671299849	Up-Regulated
HNRNPH2	3.34873057539402	5.69299984009389	1.94830831226698e-14	4.23523260920595e-10	Up-Regulated
HOXA4	3.88523256211179	3.84746564411238	6.17825613075383e-23	1.39591519018252e-18	Up-Regulated
HOXA5	2.4302458424317	3.78698920160501	2.2685903517273e-11	4.77152608678802e-07	Up-Regulated
HOXC4	2.40754239223342	3.1217175127196	6.70255575655936e-10	1.37583362014894e-05	Up-Regulated
HOXC5	1.97038311692011	3.87319478927068	4.12054387976764e-07	0.00787765578933977	Up-Regulated
HPCAL4	3.49556965058181	2.13456315100523	2.57488506760997e-11	5.41086348107558e-07	Up-Regulated
HRC	3.86851464133381	5.51523031109996	4.75282008498477e-08	0.000934689597913104	Up-Regulated
HSD17B4	2.13686027869741	8.35458974646266	1.17298553918437e-08	0.000234608837692265	Up-Regulated
HSD17B7	3.07780874108955	3.5515583781146	2.59184502330799e-13	5.5776504901588e-09	Up-Regulated
HSDL2	3.88287558720104	8.01249434827966	1.91275779308574e-19	4.27845663157419e-15	Up-Regulated
HSP90AA1	3.855480173189	8.62625181368718	3.46781222066413e-16	7.63508216623622e-12	Up-Regulated
HSP90AB1	2.55315728526164	10.55009232441	6.32071219824815e-11	1.31951187850628e-06	Up-Regulated
HSPA4L	4.32328975305661	5.90423290515408	3.2304996203511e-24	7.31708164009523e-20	Up-Regulated
HSPA8	2.30838626482613	10.7032130917661	1.62173910304936e-09	3.30461777028368e-05	Up-Regulated
HSPA9	4.22637911466019	10.1295219084945	2.69688937536066e-27	6.13812021832087e-23	Up-Regulated
HSPB6	3.71329883611722	6.49142936935889	5.72989909231405e-12	1.21410831867042e-07	Up-Regulated
HSPB7	4.44477588581035	4.69922610152055	1.47472979423144e-10	3.05991685005081e-06	Up-Regulated
HSPD1	3.83096363988228	9.30716166826168	7.05101845575736e-25	1.59853639410475e-20	Up-Regulated
HSPH1	3.35444640554083	6.13921892039641	2.58857223574895e-16	5.70417777869638e-12	Up-Regulated
HYAL1	2.24606770062855	5.71015322856504	3.47875908188203e-11	7.295653546523e-07	Up-Regulated
IARS	1.90064847801525	5.33429595642191	5.93188014292223e-08	0.0011635382900342	Up-Regulated
ICA1	2.42866362882291	2.23329480847529	5.07039415536625e-09	0.000102285061296203	Up-Regulated
ICK	1.80005663861495	4.94658675463501	1.13354038284729e-07	0.00220462269059969	Up-Regulated
IDE	3.91216306794945	7.90311949780046	4.61233505954512e-20	1.03353204014287e-15	Up-Regulated
IDH1	2.94027445072387	7.01169940780772	3.30079822854546e-14	7.16438255505792e-10	Up-Regulated
IDH3A	4.56657285826493	10.1382834270127	6.29995821209146e-25	1.42845252500962e-20	Up-Regulated
IDH3B	2.72690082000214	9.83167993767403	5.99911658763564e-13	1.28585064939382e-08	Up-Regulated
IDH3G	3.47998476695361	9.77159603140787	8.03420269061576e-20	1.79909900850959e-15	Up-Regulated
IDI1	3.51445677697903	4.71139150832392	2.77262902495867e-15	6.06956219853703e-11	Up-Regulated
IFT81	3.51603886651457	2.406934761293	8.15676582646239e-13	1.74514004857163e-08	Up-Regulated
IGIP	3.68188999211132	1.15376203374194	2.59238963268737e-06	0.0480136483870027	Up-Regulated
IK	2.86174435428818	6.49946974435783	6.11390344776621e-14	1.32384351354482e-09	Up-Regulated
IMMP1L	2.43801565401636	4.43758083843686	2.33781822400428e-09	4.74857637659749e-05	Up-Regulated
IMMT	3.89870183243287	8.82742797505867	6.95965183147555e-24	1.57545638509112e-19	Up-Regulated
IMPA2	3.10063875555783	6.21448808166319	5.38947036455420e-12	1.14235213847091e-07	Up-Regulated
INSR	1.93916496561266	6.53746889881879	1.94034414561942e-07	0.00374661051077653	Up-Regulated
IPO8	1.65101159784531	4.86856678610058	6.33767726210229e-07	0.0120352491207323	Up-Regulated
IQCH	6.50404145323169	-0.175702615359557	4.03823388855911e-16	8.88653749516318e-12	Up-Regulated
IRAK3	2.27065021849231	4.26466939141907	8.15389725197124e-10	1.67073354692891e-05	Up-Regulated
IREB2	3.11803501121159	3.91763243680269	9.23690634309079e-08	0.00180230516566387	Up-Regulated
ITCH	2.04858617371919	4.59391964332866	1.51677754964026e-06	0.0283986260619146	Up-Regulated
ITGA1	1.95503059106153	4.7182780603463	4.65081182539354e-08	0.000915186751000941	Up-Regulated
ITGB1BP2	3.07375846279361	3.2316348045742	2.60111003936284e-06	0.0481673557089211	Up-Regulated
ITGB3BP	3.08812996489629	0.361436830600929	5.7293228471639e-07	0.0108931615293127	Up-Regulated
ITGB6	4.33288252475024	-0.463352617572792	1.82158969910317e-08	0.000362387054739584	Up-Regulated
ITPR1	2.49644457139536	6.78365701228617	2.73574835015195e-12	5.82331393813345e-08	Up-Regulated
ITPR2	2.11972819173768	6.42294755501708	1.25876599934617e-09	2.57140718346437e-05	Up-Regulated
JAM2	2.47960905895504	4.9310422939547	1.07186290467189e-09	2.19292431666822e-05	Up-Regulated
KCMF1	2.84294493744317	7.656435664428	3.51182658054006e-15	7.68001354898306e-11	Up-Regulated
KCNB1	3.14191539952488	6.7787127425383	8.57114756991353e-17	1.8945563042646e-12	Up-Regulated
KCNG4	3.62746767520377	2.75971988437556	5.20751295015232e-09	0.000105030328691622	Up-Regulated
KCNH6	9.11813690142761	2.40546714466592	3.84710867066138e-42	8.85642887072956e-38	Up-Regulated
KCNJ11	4.31872238477324	4.01639199009559	1.52340045668577e-08	0.000303826987081409	Up-Regulated
KCNJ2	3.4759111961346	0.850384193374808	4.2944755502394e-10	8.83674233972762e-06	Up-Regulated
KCNK3	2.90628853756245	8.70023786304989	2.27090306016359e-11	4.77616331613605e-07	Up-Regulated
KCTD1	3.02884618544757	3.83549337276584	1.95802082507601e-15	4.29100263815408e-11	Up-Regulated
KCTD12B	2.79323447870576	3.33803568564177	2.68636301843815e-09	5.45063056441101e-05	Up-Regulated
KCTD9	2.35921625158448	3.61335860201423	7.47998092990074e-09	0.000150302736805426	Up-Regulated
KDR	2.76470310580965	7.29973956787103	8.34645497652701e-14	1.80533821142279e-09	Up-Regulated
KHDRBS3	5.14287831742278	5.53954710270905	8.60655572518073e-39	1.97718404674577e-34	Up-Regulated
KIDINS220	1.66885709473025	6.41466859971136	1.68803191528332e-06	0.0315442524008994	Up-Regulated
KIF16B	3.21437058388704	5.91758399082502	7.75778375801951e-19	1.7325458466785e-14	Up-Regulated
KIF1B	1.80127119432936	7.47054445034038	3.94599107458931e-07	0.00755104852033411	Up-Regulated
KIF21A	2.33096375545003	3.64905223954124	2.09954598014668e-09	4.26858693223622e-05	Up-Regulated
KIF2A	3.4671060019471	3.24785304846633	6.83169661604995e-15	1.49053956768978e-10	Up-Regulated
KIF3A	1.97679476886635	3.9375267131584	1.89253114431565e-08	0.000376329818047167	Up-Regulated
KIN	2.38158892295068	3.56436863337569	4.03971729337791e-07	0.0077275752105026	Up-Regulated
KITL	3.34954710776719	4.67676343774834	1.13142955340873e-15	2.48360101268749e-11	Up-Regulated
KLHL23	2.66042911089215	0.451301639662795	2.5119644014967e-07	0.0048377922408425	Up-Regulated
KLHL34	3.45868841439597	-0.918985876212835	6.59583098840535e-07	0.0125182276328945	Up-Regulated
KLHL4	2.89219214136996	1.30343033178198	3.68356719182149e-07	0.00705734638281078	Up-Regulated
KLHL41	3.02750686443313	3.95811225708234	1.48438850303618e-09	3.0274103519423e-05	Up-Regulated
KMT5A	1.95845520801328	7.57988618836942	1.00064700543274e-07	0.00194996081948678	Up-Regulated
KNG1	5.0791907382769	0.246816553930771	4.12604219126999e-12	8.76123798894269e-08	Up-Regulated
KNG2	9.15035118761169	6.55730799333186	2.2530488447791e-66	5.21648399031704e-62	Up-Regulated
KNOP1	2.17511687798983	5.07664773516423	3.20641982341727e-11	6.72610686358242e-07	Up-Regulated
KPNA1	2.01461330318553	5.14911132103894	3.37283148974134e-07	0.00646942808047287	Up-Regulated
KPNA3	2.41754381872253	4.49019387545281	7.93194589362678e-10	1.62549367198094e-05	Up-Regulated
KPNA6	1.87935664465796	6.31329510368546	7.15406207383757e-08	0.00139976378536706	Up-Regulated
KRT222	2.6163144412094	0.824211573600601	1.36016535943921e-07	0.00263926486345584	Up-Regulated
KRT79	2.15553357365045	2.9207681673087	2.49000305008762e-06	0.0461497165303239	Up-Regulated
KTN1	2.48048064796976	4.07629614127896	7.96227882222451e-11	1.6597370204927e-06	Up-Regulated
KYAT3	2.78341559548219	4.96705055043131	1.19199205527678e-16	2.63215685646219e-12	Up-Regulated
LACE1	3.47445554189127	6.59774993598457	1.35192140742475e-19	3.02546491767585e-15	Up-Regulated
LACTB2	3.48821494054239	6.55798424592451	9.79122826763435e-17	2.16327397345113e-12	Up-Regulated
LAMC3	3.33447051581914	5.06194477487714	2.54379822317248e-15	5.5691374499915e-11	Up-Regulated
LAMP1	1.67001753499968	9.77437268853488	9.18583306341348e-07	0.0173502014901754	Up-Regulated
LARP1B	2.52661978060627	5.15054705063188	6.57704368598289e-13	1.40886852797439e-08	Up-Regulated
LARP4	2.92608217571044	6.07782668686521	8.16444638447794e-12	1.72718863263631e-07	Up-Regulated
LATS1	2.06927111177506	4.84593608906766	2.59032682978614e-08	0.000513610003809995	Up-Regulated
LBHD1	2.68764187786983	0.837629136997415	1.18825208629449e-07	0.00230913027929608	Up-Regulated
LCLAT1	2.996183333114	5.17206229686945	6.58658160341799e-14	1.42586318550793e-09	Up-Regulated
LDB2	2.57177655534569	3.39296958972029	6.81863191972087e-12	1.44391349532009e-07	Up-Regulated
LDHB	4.56834766451272	10.1526247523353	3.76812266903966e-26	8.5600442672574e-22	Up-Regulated
LDLR	1.7785832814608	5.44432652971726	7.39869693564036e-08	0.0014471111336419	Up-Regulated
LDLRAD3	2.25843275410706	3.7269821761808	1.91530586843321e-10	3.96544927000411e-06	Up-Regulated
LEKR1	5.12337019523639	0.672339945116804	3.54306184136152e-12	7.53006933144564e-08	Up-Regulated
LEO1	1.83882832764046	4.21087154212725	5.87538668212088e-07	0.0111673474667072	Up-Regulated
LETM1	3.66205292732354	9.23236309097013	1.30722316586849e-16	2.88595658328787e-12	Up-Regulated
LETMD1	4.44809355652426	9.43861585832725	1.28389143707021e-26	2.91931234961025e-22	Up-Regulated
LGI1	3.6508745591286	0.5720009226033	3.97138473797804e-10	8.1754926216016e-06	Up-Regulated
LGR6	9.24588694764598	7.13741695522662	9.75418821603586e-61	2.25682652754422e-56	Up-Regulated
LIAS	2.19068571001349	5.3166352284604	3.61770811212029e-09	7.32151767730903e-05	Up-Regulated
LIG4	2.48123298523379	2.50977169829692	3.56936572706775e-08	0.000705199586696775	Up-Regulated
LIN7A	3.84489512368354	0.16269528095201	6.77657394068133e-09	0.000136324337964686	Up-Regulated
LIN7C	3.67273907681681	4.34258622276307	1.20932011621166e-14	2.63305268902765e-10	Up-Regulated
LIPA	4.01523972639023	7.24747735740391	2.19186795212821e-19	4.90145511454911e-15	Up-Regulated
LIPG	2.68087687617437	3.53478259795257	4.39037710311156e-13	9.42482252724960e-09	Up-Regulated
LIPO3	4.20960382660004	2.77769696425438	4.01046272440359e-14	8.69749051041406e-10	Up-Regulated
LIPT1	3.62084757066193	3.68467545707628	9.65682884719486e-22	2.175683539273e-17	Up-Regulated
LMCD1	1.88361559747629	3.52541604861304	7.25534456676768e-07	0.0137525056263081	Up-Regulated
LMO7	1.82317287663403	3.94108980706773	8.19136785663933e-08	0.00159993796975879	Up-Regulated
LMOD1	2.79336115336859	2.44720684836673	1.77821979542329e-10	3.68429359413752e-06	Up-Regulated
LMOD2	6.10052977574683	3.93962682199697	1.28945917683851e-11	2.72062991721156e-07	Up-Regulated
LMOD3	3.86582039260097	2.9033224024845	7.42605862167878e-10	1.52308462330632e-05	Up-Regulated
LONP2	1.86779854687605	7.48329282889994	8.38070958188372e-08	0.00163650116005443	Up-Regulated
LPAR4	4.0997330718557	0.147084238183779	1.16755394122139e-07	0.00226949135094613	Up-Regulated
LPCAT3	1.93810022611274	6.56317195333599	6.26766897813366e-08	0.0012284631197142	Up-Regulated
LPIN1	2.68570432406448	9.30797525913104	3.02849505410751e-12	6.44342607711913e-08	Up-Regulated
LPL	2.35182636112645	11.6758560270995	2.9017177223758e-11	6.09331704521693e-07	Up-Regulated
LRFN3	3.51501772649946	3.26568975503113	1.34211778088878e-13	2.89790071249506e-09	Up-Regulated
LRIF1	3.02116984838173	2.42611090220281	7.42115747987262e-08	0.00145142997991349	Up-Regulated
LRPPRC	2.2382900126886	6.37244835029496	3.7521705224868e-11	7.86417419808008e-07	Up-Regulated
LRRC14B	3.04112390827344	2.56490678367043	1.568989455108e-06	0.0293620686628911	Up-Regulated
LRRC2	3.72851019073509	1.28385563139248	2.97684163275398e-08	0.000589265801203651	Up-Regulated
LRRC20	3.1710932258575	5.01602793175755	4.86721011893531e-16	1.07068888196339e-11	Up-Regulated
LRRC27	2.1700599716779	3.52080367326617	2.71616972181273e-07	0.00522618216173987	Up-Regulated
LRRC39	6.31889141918518	5.38566128151609	4.19265508644928e-41	9.64771861942845e-37	Up-Regulated
LRRC52	8.16308671816355	1.94022494196391	5.83804850251133e-32	1.33522007300937e-27	Up-Regulated
LRRC8B	2.06035104741796	4.1120790256614	1.08660804859257e-09	2.22276542420096e-05	Up-Regulated
LRRC8D	2.44246536335103	5.97794011441013	1.14415686507057e-12	2.44426231085027e-08	Up-Regulated
LRRC9	2.88885405899965	-0.739328770940375	1.55995805917194e-06	0.0291961750354621	Up-Regulated
LRRFIP2	2.36736686481733	5.17307362092037	8.23805066914822e-11	1.71664499843711e-06	Up-Regulated
LRRN1	3.82618230550418	0.877099571937306	3.7932317332808e-08	0.000748670147197632	Up-Regulated
LSM5	2.98975844701687	1.36667787914347	1.16994689743244e-09	2.39125446366215e-05	Up-Regulated
LURAP1	3.46923958002844	5.63109936573953	1.10358720595151e-20	2.47843614712591e-16	Up-Regulated
LUZP1	2.80050954591515	5.37133805802461	6.69004615305111e-16	1.47053904490216e-11	Up-Regulated
LY96	3.92918550742149	-0.587759873127364	3.98813335631787e-09	8.06480327314599e-05	Up-Regulated
LYNX1	2.16754245445215	6.06494445992243	5.89494218331158e-10	1.21093902329586e-05	Up-Regulated
LYRM1	2.83444762325348	2.68267225210097	6.30862401551274e-13	1.35193812652438e-08	Up-Regulated
LYRM4	3.85604759761004	2.33415945663349	1.18599090032349e-14	2.58261378454444e-10	Up-Regulated
LYRM5	4.97986637741212	6.85277162761675	2.74427227033089e-32	6.27889495451707e-28	Up-Regulated
LYRM7	4.59010759040191	3.01916486949789	8.86252255547003e-20	1.98431880016974e-15	Up-Regulated
LZTFL1	2.75897477296526	3.12725762128659	2.35644030008434e-08	0.000467753399566741	Up-Regulated
MAB21L2	5.10357705673319	1.01795910223502	2.33515640811058e-19	5.22140972853525e-15	Up-Regulated
MAGEL2	5.64759839500493	-0.961857119538403	1.81569827199301e-12	3.87161342537069e-08	Up-Regulated
MAGT1	2.52139723286293	4.64994093493465	2.34709799466574e-11	4.93547766318311e-07	Up-Regulated
MAK	8.17253783483059	-0.912751242802361	6.06112035176457e-13	1.2990799249937e-08	Up-Regulated
MAL2	4.29199909864346	2.04909283385108	2.60313715868559e-12	5.54181869712576e-08	Up-Regulated
MAMLD1	2.80477681205766	3.67167833204395	2.62449550210137e-12	5.5870260248734e-08	Up-Regulated
MAOA	2.96172186421883	2.78591397126826	1.93122108941337e-10	3.99762765508568e-06	Up-Regulated
MAOB	2.80705823944029	5.49039171559329	4.1241302724123e-13	8.85615734697817e-09	Up-Regulated
MAP1B	2.47654083297849	3.36060564745686	2.61311417335164e-08	0.00051802375372523	Up-Regulated
MAP2	2.46523947886693	0.455486275095652	1.15925362635883e-06	0.0218090384726887	Up-Regulated
MAP2K3OS	2.36398973798017	2.23156188744506	1.26587006706841e-08	0.000252857545896914	Up-Regulated
MAP4K4	1.88466512837148	7.79848185207372	1.02827128153279e-07	0.00200338093781033	Up-Regulated
MAP9	2.327986711707	1.43668221247565	1.77093613640081e-06	0.0330633776666031	Up-Regulated
MAPRE3	2.68086478883069	5.21946571081406	1.42500542793321e-12	3.04153158538064e-08	Up-Regulated
MAPT	4.69265916278269	4.96636252534607	4.1868946655298e-35	9.59385043659498e-31	Up-Regulated
MATR3	3.61864830157289	4.80158627322364	3.35833339341872e-15	7.3466901314428e-11	Up-Regulated
MAVS	2.66455251263248	7.58524264173993	4.34714365472828e-14	9.4246074434509e-10	Up-Regulated
MB	5.65651993370152	7.6751511957558	3.33061369507485e-11	6.98562916404998e-07	Up-Regulated
MBD5	2.16800923965356	3.41164152458926	1.01266275545576e-06	0.0190998322306511	Up-Regulated
MBNL2	3.23254637441235	6.67452589694074	2.04209362105338e-15	4.47422712372797e-11	Up-Regulated
MCC	3.18778184122374	4.30623730465273	7.13797208230074e-20	1.59883436671454e-15	Up-Regulated
MCCC1	1.86036295857692	6.78011716256784	2.69518260811128e-08	0.000533969578319007	Up-Regulated
MCEE	2.57848175285798	6.34033624078466	1.12573519238631e-13	2.43282632426605e-09	Up-Regulated
MCTS1	4.74931249537772	3.27565146074562	7.54481975257845e-15	1.64522339524726e-10	Up-Regulated
MCTS2	3.00046623071468	3.93330940587899	5.53126752073701e-17	1.22401418966389e-12	Up-Regulated
MCU	1.68876491530096	4.2662397838514	1.64432629388384e-07	0.003182100243924	Up-Regulated
MCUR1	1.74029789537002	7.76980840072407	5.11415759781242e-07	0.00974605013415113	Up-Regulated
MDH1	1.97093667804629	8.83952752884386	8.16484574526751e-08	0.00159516591325291	Up-Regulated
MDH2	1.87683332013612	9.86237987545286	1.76258629775378e-06	0.0329162991105518	Up-Regulated
ME3	4.51624914009227	5.28525593348221	6.59880482257354e-18	1.46757419254035e-13	Up-Regulated
MECOM	2.2676843048382	2.61937713723946	4.90829622490198e-09	9.90445095222971e-05	Up-Regulated
MECR	2.10986954838717	7.18164482648618	7.72909865132702e-07	0.0146389128456134	Up-Regulated
MED13	2.4560896227766	4.81265208389549	1.58567137785552e-06	0.0296647401369211	Up-Regulated
MED19	1.81253889008727	2.83689761400957	1.80012070334064e-06	0.0336010530485563	Up-Regulated
MED21	4.7201201387861	3.35961016874174	2.51433070999006e-13	5.41134255404061e-09	Up-Regulated
MEGF9	3.85926451565748	6.14008331442503	1.0873955031781e-15	2.38715934812689e-11	Up-Regulated
MEIS1	2.10033793706142	2.36875192000104	1.26542925386047e-07	0.00245759015392242	Up-Regulated
MEIS2	2.34131938637474	3.54404140469467	5.48193121806454e-11	1.14533988939022e-06	Up-Regulated
METAP1	1.4963161917656	4.98417933544698	2.34279047885943e-06	0.0434868768685888	Up-Regulated
METTL5	3.82335641929362	1.83437052195134	5.93424810983631e-15	1.29532767741507e-10	Up-Regulated
MFAP3L	2.63531630106309	1.00871529269687	1.54324139138417e-06	0.0288863923639289	Up-Regulated
MFN1	2.24327109096713	5.65420578666521	4.59204685464146e-11	9.60931724802271e-07	Up-Regulated
MFN2	2.04246911652555	8.34978000691067	1.22846036623839e-08	0.000245507804192742	Up-Regulated
MFSD2A	6.11899152634927	5.10504674236832	4.21287751541531e-41	9.69383116297064e-37	Up-Regulated
MFSD4B1	2.89859516277103	4.29721644879718	4.54161259687827e-15	9.92115271788059e-11	Up-Regulated
MFSD4B3	3.4527156106378	1.90526044111049	7.17673197617379e-15	1.56546054596279e-10	Up-Regulated
MIA2	1.88750679334337	6.20590240764484	3.88542998629337e-07	0.0074378786227614	Up-Regulated
MICAL2	2.83232851793599	4.86319606580438	7.64028667232781e-16	1.67880019051059e-11	Up-Regulated
MID2	2.4915261234822	3.34496230989768	3.85276348330001e-07	0.00737650096512621	Up-Regulated
MIER3	2.32009797248934	3.68168160998574	2.55122994366964e-06	0.0472564322465927	Up-Regulated
MKKS	2.33625718315707	4.52435216385031	5.36485921718858e-11	1.12114827920807e-06	Up-Regulated
MKLN1	2.60571292351356	5.20466383519546	6.93734789611728e-11	1.44713077113006e-06	Up-Regulated
MKLN1OS	2.70178802522888	0.851635199742821	1.20624518623137e-08	0.000241176662535101	Up-Regulated
MLIP	4.44649184701198	2.39689550502785	7.38978360554312e-17	1.63410284869375e-12	Up-Regulated
MLXIPL	3.03859621492647	9.0872791510639	8.26874663798587e-16	1.81647826143274e-11	Up-Regulated
MMAA	3.23607417890815	5.1677329227111	2.9650536736171e-21	6.67077775490376e-17	Up-Regulated
MMACHC	4.11325751526193	6.14536798929228	4.52651271224952e-21	1.01760532284081e-16	Up-Regulated
MMD2	3.93581434299601	1.90019112760377	1.36001499578608e-13	2.93600037290299e-09	Up-Regulated
MME	4.66002647084911	6.36371272538641	4.18004958289756e-20	9.36832712519001e-16	Up-Regulated
MMGT1	3.33132790990049	5.50721254030144	5.00294744204275e-13	1.07338237369027e-08	Up-Regulated
MOB1B	3.83546605125615	5.90163728411117	1.26043180737869e-13	2.72253270393797e-09	Up-Regulated
MOB4	2.62468194846598	4.07569613271897	3.03898969443557e-13	6.53534733788369e-09	Up-Regulated
MOCS2	2.28094670965571	5.89050200535469	2.52314839155818e-10	5.21206763244174e-06	Up-Regulated
MORF4L1	2.1701784581087	6.72747836046537	1.18879476135951e-08	0.000237758952271901	Up-Regulated
MOSPD1	4.31986155792892	3.50914861029422	1.41027555141544e-13	3.0439387501751e-09	Up-Regulated
MPDZ	2.45080066005444	5.34603218906607	3.42706375587735e-12	7.28628025137084e-08	Up-Regulated
MPHOSPH10	3.0765157662684	3.06426127133935	1.76310403950579e-09	3.59020875564563e-05	Up-Regulated
MPP5	3.10575646551779	2.83028496543561	4.51928974626729e-11	9.45932536791207e-07	Up-Regulated
MPPED2	5.68207745840572	-0.950160631627403	2.5595935409139e-12	5.44963060795977e-08	Up-Regulated
MPZL2	3.45196281380367	5.52042086011876	1.41326637873408e-16	3.11879624459037e-12	Up-Regulated
MPZL3	2.27996062456255	2.76077227064003	5.32826673551507e-07	0.0101455526910943	Up-Regulated
MRPL1	4.67418504741179	3.82330379604131	7.93950049763224e-22	1.78900764713147e-17	Up-Regulated
MRPL13	2.78111384870248	5.1562475587322	1.41990154949428e-14	3.09013174216441e-10	Up-Regulated
MRPL35	3.41643673671253	5.24577950265228	1.83057022223284e-17	4.06295060824579e-13	Up-Regulated
MRPL39	1.60713676131559	5.99718830522564	1.96968029125956e-06	0.036675447023253	Up-Regulated
MRPL42	4.35761401326636	7.62421084687131	1.10798417386226e-23	2.50681419336337e-19	Up-Regulated
MRPL47	4.16572398438775	4.74745935341362	3.70620339455282e-24	8.39380944798323e-20	Up-Regulated
MRPL48	1.55681124029607	5.32834519173756	2.20633727103557e-06	0.0409981591703829	Up-Regulated
MRPL50	3.40311849675233	5.35275387894342	3.65003279806291e-15	7.98043170968475e-11	Up-Regulated
MRPS2	3.61844988818616	7.08464684602749	4.66519459669235e-21	1.04868909339047e-16	Up-Regulated
MRPS22	1.70638914561116	4.97127931836563	2.4452552805551e-06	0.0453472591778943	Up-Regulated
MRPS25	2.08395505947825	5.1124019613325	1.25210879404114e-10	2.60062996522345e-06	Up-Regulated
MRPS27	1.76411646571431	5.36573960742906	2.17898688046386e-06	0.0405030081340622	Up-Regulated
MRPS33	1.8490202028219	5.52835984436448	3.41376593950237e-07	0.00654657894218369	Up-Regulated
MRPS36	2.07153418411011	6.37373911861094	2.4835404079148e-09	5.042828798271e-05	Up-Regulated
MRPS5	2.30747141734608	6.79422803173887	1.06124335551003e-09	2.17162227838018e-05	Up-Regulated
MRRF	1.81221802833337	4.94587016037142	2.63054306774022e-08	0.000521426246887467	Up-Regulated
MRS2	1.74071661490197	5.10016234807865	3.55733776806551e-08	0.000702858796214384	Up-Regulated
MSANTD3	2.99033248960695	4.43460876897219	4.69928535022299e-15	1.02651189190271e-10	Up-Regulated
MSANTD4	2.46707185698946	3.83111653350957	2.53300259643576e-09	5.14224857102423e-05	Up-Regulated
MTCH2	2.63933477905986	8.24236164451966	1.05401166842763e-13	2.27793001780579e-09	Up-Regulated
MTERF2	4.09654846024623	2.95439297756741	4.51063181782609e-21	1.01408024528366e-16	Up-Regulated
MTFP1	2.41211409541315	5.34125748671248	1.05874338122581e-07	0.00206147923758478	Up-Regulated
MTFR1	2.52969535096439	4.89309464876465	5.52815005549607e-13	1.18540121640002e-08	Up-Regulated
MTIF2	2.76898790508254	5.01804466187695	7.72616950576826e-13	1.65370932101464e-08	Up-Regulated
MTM1	2.25742126486453	3.02701454824581	1.64668690672309e-07	0.00318633916450919	Up-Regulated
MTMR2	2.27695457639167	5.68440440815281	6.49206201094345e-09	0.00013067222415627	Up-Regulated
MTO1	2.49369797493137	5.16477500064659	9.66829622172835e-14	2.09009227721324e-09	Up-Regulated
MTOR	3.39341906458819	8.29813606616296	2.52934199577591e-19	5.65510283415578e-15	Up-Regulated
MTPAP	2.38621511979588	4.23581802000373	1.20072307433028e-09	2.4535575300865e-05	Up-Regulated
MTRF1	2.61829905506394	2.47598638261063	3.31160195082602e-10	6.82752974201801e-06	Up-Regulated
MTUS1	3.0180558691592	6.98882609186123	8.5108607801152e-15	1.85519743284951e-10	Up-Regulated
MTX2	1.9071883291625	6.49453104939345	3.57978797044255e-07	0.00686173758174428	Up-Regulated
MTX3	2.61830170574101	4.85779427026361	6.22779484830962e-11	1.30042584227553e-06	Up-Regulated
MURC	4.46049116278435	2.45402998388277	3.48834982409295e-11	7.31541841610533e-07	Up-Regulated
MUT	3.46865761128413	6.91641678472627	2.01102884918308e-14	4.37036789504466e-10	Up-Regulated
MYADM	1.79376490024105	6.38002106463457	1.45395308418562e-06	0.0272493229549522	Up-Regulated
MYBPC1	5.798051031138	6.24718179762752	4.77439349753259e-12	1.01307855624144e-07	Up-Regulated
MYCT1	2.21232227198198	3.90842512248421	1.78068314153711e-09	3.62582701279785e-05	Up-Regulated
MYH3	8.27747325990761	3.59641567439526	3.92035544832935e-07	0.00750316829255755	Up-Regulated
MYH6	4.95358212667091	-1.57233361152517	7.818354496635e-09	0.000157047286773907	Up-Regulated
MYH7	6.35713443406218	7.26381257226764	3.76280967567553e-09	7.61329281679429e-05	Up-Regulated
MYH7B	4.79391684761661	1.50918077546169	1.20646989695892e-12	2.57665775893516e-08	Up-Regulated
MYL2	6.94038153262248	5.09143381591042	3.53292293995156e-20	7.92045993907741e-16	Up-Regulated
MYLK4	3.80417993384063	4.45471804002423	9.56003739955143e-07	0.0180474386028732	Up-Regulated
MYO10	2.01701245258875	5.79826016881835	8.60497089389287e-09	0.000172658740985961	Up-Regulated
MYO5A	1.8233672203287	6.07235167386473	1.38104775904811e-07	0.00267923265255333	Up-Regulated
MYO5B	5.06358760739098	4.87509852479439	1.105890746873e-30	2.52629682215669e-26	Up-Regulated
MYO5C	4.1481647770381	4.39574478178189	1.0800685952108e-23	2.44376320352395e-19	Up-Regulated
MYOM1	2.86085083456792	5.52457582128859	1.28452280284482e-07	0.00249402947400351	Up-Regulated
MYOM3	2.63577060333664	3.83403674196742	2.41214779139704e-12	5.13763358089655e-08	Up-Regulated
MYOT	4.77555854831591	5.45621970335905	1.64791800774844e-10	3.41580444646096e-06	Up-Regulated
MYOZ2	6.73842147403966	3.60132825305784	1.07700824408045e-18	2.40355929831434e-14	Up-Regulated
N4BP2L2	2.92610214024941	3.15564622683473	4.89358770058453e-08	0.000961932534303902	Up-Regulated
NAA35	1.77536496841075	3.92819827217149	1.51463360545515e-06	0.0283615142621477	Up-Regulated
NAALAD2	3.38735207830244	1.35796110397176	2.5222120227195e-09	5.12059484852512e-05	Up-Regulated
NABP1	2.43981922106068	6.79722402739094	3.90080535264513e-09	7.88976890626004e-05	Up-Regulated
NADK2	1.75284133157534	5.18322157012693	1.41120895669505e-07	0.00273647528792737	Up-Regulated
NAMPT	3.72021974861321	7.46284625736774	1.40980803596223e-20	3.16445511752081e-16	Up-Regulated
NAPB	3.06167237437948	0.85891236984832	4.57493906200229e-08	0.000900531004964531	Up-Regulated
NARS	1.7808016895886	6.20783473160536	6.03990774525518e-07	0.0114764287067594	Up-Regulated
NAT1	4.46187953846038	-0.786755481011014	3.48354518167569e-10	7.1785415558791e-06	Up-Regulated
NAV2	3.7305790131891	5.1404433624733	8.66240072858257e-23	1.95648982855766e-18	Up-Regulated
NBEAL1	3.4594416781124	3.95893312188558	9.92306639981233e-12	2.09644623828835e-07	Up-Regulated
NCKAP1	3.07555628066417	6.81444485921527	1.01527693213119e-15	2.22924355988046e-11	Up-Regulated
NCOA1	2.39136391038769	6.06437326938407	4.43013921221074e-12	9.40385650575973e-08	Up-Regulated
NCOA6	2.55461763254997	5.67312310849801	3.78534337948363e-11	7.93294412038384e-07	Up-Regulated
NDRG2	2.66445045295005	8.35185807604387	8.03159609407458e-14	1.73763581495304e-09	Up-Regulated
NDRG3	3.95790923342259	7.76509458420879	1.70559785204784e-19	3.81559295481621e-15	Up-Regulated
NDUFA10	2.60496784589782	8.73354750027145	4.11637841356503e-11	8.62010803584652e-07	Up-Regulated
NDUFA12	2.69064523504312	8.22650104665408	1.17584083155842e-10	2.44316207981209e-06	Up-Regulated
NDUFA5	4.41644984497923	6.83953292668408	2.05879550580296e-14	4.4739685136604e-10	Up-Regulated
NDUFA9	1.88171482242279	7.94826535611417	3.58241902444167e-08	0.000707671054088208	Up-Regulated
NDUFAF1	2.81492821246447	4.32790329167788	3.67714775151011e-12	7.81246811285837e-08	Up-Regulated
NDUFAF4	3.33305068783789	5.33696970173725	2.02298969397251e-12	4.31119333682481e-08	Up-Regulated
NDUFAF6	1.78845311998927	3.57300309703966	6.47089182942305e-07	0.0122849881381597	Up-Regulated
NDUFAF7	2.0864040939249	4.51655092517426	1.37425131000146e-08	0.000274286818963191	Up-Regulated
NDUFB3	2.86701400485608	7.5197814407439	3.88289699571596e-07	0.00743341800859864	Up-Regulated
NDUFS1	3.50787853559622	8.11630700537104	2.5486672382805e-21	5.73501101957878e-17	Up-Regulated
NDUFS5	2.37191886194427	8.03544866673012	5.53490204550929e-07	0.0105323651023996	Up-Regulated
NDUFV2	3.44434498911104	8.38176337229988	1.93221072852093e-14	4.20043290273164e-10	Up-Regulated
NEB	3.85471658602941	6.76865387407829	1.55224603551129e-09	3.16456399259687e-05	Up-Regulated
NECTIN2	1.9559183221777	6.45340587025083	5.52108391365655e-07	0.0105082790128625	Up-Regulated
NEDD4L	2.20526609953103	5.48478610185717	2.00727792756001e-10	4.15386094329268e-06	Up-Regulated
NEK4	2.04145099792356	3.31687963346575	7.18623025811678e-08	0.00140598595000055	Up-Regulated
NEMF	4.18902890888601	4.4002478732231	1.47081966608956e-20	3.3009605766048e-16	Up-Regulated
NEO1	1.95323816647815	5.04520866687135	1.2509958490741e-08	0.000249936460686515	Up-Regulated
NEPN	2.73023158096148	1.56392577558258	1.77769573853098e-10	3.68338557023619e-06	Up-Regulated
NES	2.20674789739395	5.47142600008211	5.79932747446565e-08	0.00113806002358914	Up-Regulated
NEXN	5.25694165660496	3.46035598380154	1.96051040211562e-14	4.26116935899831e-10	Up-Regulated
NF1	2.17339032417304	4.70415562194825	8.53517490021408e-10	1.74817452306185e-05	Up-Regulated
NFE2L2	2.14045418030995	6.41936787370641	4.47341631258274e-09	9.03540626815461e-05	Up-Regulated
NFIA	3.62092492318004	6.40399003871618	2.44022635876979e-17	5.41291010902314e-13	Up-Regulated
NFIB	2.99414727812607	5.74303318417221	1.56008647584971e-12	3.32860050487294e-08	Up-Regulated
NFU1	1.95679982700926	5.24012094959785	5.98563507197524e-09	0.000120562661619725	Up-Regulated
NFYC	1.89352048367951	6.21748081010835	1.19169037564425e-08	0.000238314241321338	Up-Regulated
NGEF	3.15077565600299	0.502306897737797	1.13562623117941e-09	2.32201495489255e-05	Up-Regulated
NHSL2	1.72684337179631	3.08659501290371	2.40390612965349e-06	0.0445924587050722	Up-Regulated
NIPSNAP1	1.83902468178956	3.83370836776976	2.9041862053989e-07	0.0055827171426383	Up-Regulated
NIT1	1.64458545025703	5.60543272802418	8.94454245496739e-07	0.0169033963313974	Up-Regulated
NKIRAS1	1.83574291913706	3.85675801317149	1.53807029134999e-07	0.00297847311919926	Up-Regulated
NMNAT1	1.73653413083955	4.56163238558683	5.83083956374381e-08	0.00114412733919781	Up-Regulated
NMT2	2.29613285511894	4.8003583035634	1.42273186867052e-09	2.9035111975828e-05	Up-Regulated
NOC3L	2.1028176544078	3.16163419712522	1.48449026808611e-06	0.0278059872115209	Up-Regulated
NOL4L	2.41352462438501	4.02333072715604	1.19199781677366e-12	2.54598813684687e-08	Up-Regulated
NOL8	3.57613400954566	3.11584865757436	5.63330627514375e-12	1.19386659889122e-07	Up-Regulated
NOS1	2.9672034061554	0.983321871852036	3.42703236749378e-09	6.9404259506484e-05	Up-Regulated
NPC1	1.72261273132965	5.48054494543708	6.44526061562026e-07	0.0122382608569398	Up-Regulated
NPNT	4.32662397055711	3.42758154793835	1.56403382235991e-20	3.50969189737563e-16	Up-Regulated
NPR3	3.44701711661011	7.46472155593726	1.44105684966965e-16	3.17983604448104e-12	Up-Regulated
NQO2	2.87730570493301	3.46151419503451	4.11201930967975e-09	8.31285823644859e-05	Up-Regulated
NR4A2	4.58013143564745	4.80886387945204	9.21783431464331e-29	2.10203493711126e-24	Up-Regulated
NR6A1	2.55347447271065	1.95151012928326	5.71452332644434e-08	0.00112158949328123	Up-Regulated
NRG4	1.61039766291222	6.25641741359036	2.169084243753e-06	0.0403211070071245	Up-Regulated
NRP1	1.89878762929407	6.68867694565223	3.78093719900301e-08	0.000746281384339213	Up-Regulated
NRP2	2.5512543647948	5.99522783162187	2.2173003155043e-13	4.77673006969092e-09	Up-Regulated
NSA2	2.11173279998447	5.66875203128693	7.05979751772556e-09	0.000141951348688908	Up-Regulated
NSDHL	3.90279217236441	5.44415921444333	1.51011840109483e-24	3.42177728504078e-20	Up-Regulated
NSRP1	3.20061219473791	4.05802453532104	4.29640262794094e-08	0.000846305389651807	Up-Regulated
NSUN3	3.71702400921318	4.36840093272044	5.23440323143596e-18	1.16475940705913e-13	Up-Regulated
NSUN4	2.24965429914962	4.63107800636267	1.68302832442558e-10	3.48824450520446e-06	Up-Regulated
NTRK2	2.26589210309195	7.88315476665335	6.3423126242507e-10	1.30239389738988e-05	Up-Regulated
NTRK3	2.42461872961796	6.15239538091972	6.87768076694233e-12	1.45628012559237e-07	Up-Regulated
NUCKS1	2.51243740899348	4.63939830190779	6.38120809930899e-11	1.33194956656876e-06	Up-Regulated
NUDT12	3.757268580816	5.40173846024226	9.93999495363119e-23	2.24455026047946e-18	Up-Regulated
NUDT15	1.88204678630587	2.82125935458749	1.54520069785556e-07	0.00299197211125771	Up-Regulated
NUDT7	2.3201134146211	6.24166827849347	3.65847367377539e-11	7.66889251496796e-07	Up-Regulated
NXT2	2.48664752441624	3.36374975057556	3.66637497297674e-08	0.000723962402163986	Up-Regulated
ODF2L	2.26917572233939	1.88088285400996	1.21810459948053e-06	0.022900366470234	Up-Regulated
OGDH	4.41913008000104	11.488198076804	3.86439081292365e-22	8.71265552681766e-18	Up-Regulated
OLA1	1.87424132307419	4.79631392111449	5.74883070775046e-08	0.00112826551470311	Up-Regulated
OLFML2A	2.94849417430736	3.1896387241569	3.37657479989962e-13	7.25828518986423e-09	Up-Regulated
OLFR102	3.65551315040564	0.279717597326639	4.20128839481178e-08	0.000827863878197661	Up-Regulated
OLFR1385	3.26826220217192	3.80341766089182	1.06886851499263e-06	0.020142827165036	Up-Regulated
OLFR1396	8.56221742408392	3.00528309227493	3.14767216468885e-41	7.24342318538198e-37	Up-Regulated
OLFR287	6.85983667648219	-0.570559953822121	1.47285262064192e-16	3.2498493074464e-12	Up-Regulated
OLFR393	4.03102039526864	-0.453802092634094	1.8050355336771e-08	0.000359166416005153	Up-Regulated
OLFR466	5.037265627501	0.938779402066301	2.75046385040286e-16	6.05954690882255e-12	Up-Regulated
OLFR558	3.27068225821392	1.17043744723566	5.92996012407391e-12	1.2563213518863e-07	Up-Regulated
OLFR667	3.0424169179398	-1.444906524347	1.8810975011549e-06	0.0350749440065342	Up-Regulated
OLFR90	3.23858270885684	1.50820963173712	4.52158215478833e-09	9.12952652873311e-05	Up-Regulated
OLFR975	4.14484480851484	1.40912928094928	5.22690363521511e-13	1.12122309878999e-08	Up-Regulated
OPA1	2.69254302268906	7.15101195622211	8.50523837301814e-14	1.83951295531636e-09	Up-Regulated
OPA3	1.79648617139827	5.73486288613963	1.02921102531701e-07	0.0020051089195226	Up-Regulated
OPTN	2.22962996447663	6.51639382603664	4.50881716997081e-10	9.27598956378096e-06	Up-Regulated
ORC3	3.7432227545199	4.30301406828079	1.83402223129708e-11	3.86373463467356e-07	Up-Regulated
ORC4	2.55644973807516	3.65604544704651	9.10183755317724e-07	0.0171951915054624	Up-Regulated
ORM1	2.47315932814142	7.04423502309888	6.89112918360892e-13	1.47573531466985e-08	Up-Regulated
ORM2	3.36558186699236	1.05147499413114	1.15064478981928e-11	2.42924128026646e-07	Up-Regulated
ORM3	3.93504766187899	3.03567452402231	2.14275648309916e-21	4.82334484345622e-17	Up-Regulated
ORMDL1	3.13372821725936	1.64461670608928	2.15709403671959e-08	0.000428420446632878	Up-Regulated
OSBPL2	1.75436438753403	5.54601818936506	1.74671524017225e-07	0.00337744858839707	Up-Regulated
OSBPL6	2.23358070862969	2.60907120339102	4.48473508475394e-08	0.000882954643486355	Up-Regulated
OSBPL9	2.94265711767045	7.21894220602792	7.69157380320727e-14	1.66445657101405e-09	Up-Regulated
OSCAR	3.46920902040699	0.664271460913761	1.69231126979699e-12	3.60936147622302e-08	Up-Regulated
OSGEPL1	2.99095711802277	3.41528100311364	5.76133194940837e-10	1.18378087564494e-05	Up-Regulated
OTOP1	4.53366205874539	7.61777154624483	2.10410379582512e-15	4.60967059589367e-11	Up-Regulated
OTUD6B	4.71558977688948	6.80788227964507	3.7347087099753e-22	8.42139467012331e-18	Up-Regulated
OXA1L	1.69054538577439	6.61040893472778	1.50439638677067e-06	0.0281713267386675	Up-Regulated
OXCT1	2.36712351290258	7.54173564784645	8.25085995122123e-11	1.71923168803597e-06	Up-Regulated
OXCT2B	7.58213472044373	-1.45163494449001	1.33154797739066e-10	2.76495937505171e-06	Up-Regulated
OXNAD1	2.81443412082978	5.90168628868824	9.23328465439831e-15	2.01193272619339e-10	Up-Regulated
OXSM	3.14793184660731	4.891944425386	6.58965364641047e-17	1.45749959351307e-12	Up-Regulated
P2RX5	1.81947083541608	5.45858379304731	5.57621363846362e-07	0.0106098616899047	Up-Regulated
P2RX6	1.89273618791873	3.45051115970111	2.65475986616042e-07	0.00510988179038557	Up-Regulated
P2RY1	2.46253075591294	2.65417404996099	1.46488055994176e-10	3.03977364993515e-06	Up-Regulated
P4HA1	2.52124510676825	5.27110350429968	3.56852948553139e-13	7.66876986440695e-09	Up-Regulated
PAFAH2	2.76520366358031	5.21006553327746	1.05859782701431e-15	2.32415152920992e-11	Up-Regulated
PAICS	1.80867000260837	5.51875172883657	8.36575063541372e-07	0.0158229807518215	Up-Regulated
PALM2	3.55899302130929	1.45518449845543	3.44256055575269e-12	7.31888374153022e-08	Up-Regulated
PALMD	3.36050788947371	6.26208175435041	6.35787716567061e-16	1.397906452416e-11	Up-Regulated
PANK1	4.97355453587126	8.04298489082895	2.61258883551483e-23	5.90706335709902e-19	Up-Regulated
PAQR9	3.3799064123414	7.32503862275438	4.35124711396708e-18	9.68979219809328e-14	Up-Regulated
PARD3	1.76902058751023	4.24640750484694	1.19018304327742e-07	0.00231264467139235	Up-Regulated
PARM1	3.78597414074495	7.93260729239686	7.92206684618123e-15	1.72708979313597e-10	Up-Regulated
PARP6	1.88664942216264	5.04514997013601	2.99141229029151e-08	0.000592090234617398	Up-Regulated
PATL1	3.20462174326024	5.23571775310549	2.17324942602267e-18	4.84525959531755e-14	Up-Regulated
PBX3	1.89744901953301	2.71198801203404	1.76026968246697e-06	0.032874796589753	Up-Regulated
PCCA	4.1257588548454	7.66634362346026	4.257122026345e-28	9.70070396143235e-24	Up-Regulated
PCDH12	1.83846467426478	2.92473471257439	5.86295245914303e-07	0.0111443000343391	Up-Regulated
PCDH18	2.1426146462985	2.12289141065278	8.82717301753231e-07	0.0166833570031361	Up-Regulated
PCGF2	1.83726295218692	3.69732824318076	1.41752590850267e-06	0.0265786107844252	Up-Regulated
PCGF3	1.70886468782193	4.70021612408083	1.45025074793652e-06	0.0271820497685742	Up-Regulated
PCLO	4.0789920344881	0.672353499294802	1.84837925369834e-13	3.98566018474973e-09	Up-Regulated
PCMTD1	4.18854772167543	6.39403276597415	1.89222818887821e-13	4.07964397522142e-09	Up-Regulated
PCNP	2.29001267613912	5.62226488000718	4.54155806928324e-08	0.000894051121519099	Up-Regulated
PCTP	1.75114251218087	3.881748414692	2.88296516555735e-07	0.00554365371685022	Up-Regulated
PCYT1A	2.69485256125658	5.85745900519794	4.29267191487011e-15	9.3794881339912e-11	Up-Regulated
PDCD10	2.2635220575735	3.57650390141618	3.57426953122459e-07	0.00685151726440442	Up-Regulated
PDE1A	1.96211439918834	2.94493553177408	1.88795888637033e-06	0.0351934416008294	Up-Regulated
PDE1C	2.47566723443727	0.318678350121164	1.03571434375109e-06	0.0195304653801143	Up-Regulated
PDE3A	2.45150707452037	2.6884477265902	4.94113476844462e-09	9.97022173576756e-05	Up-Regulated
PDE4A	3.3473221678682	6.3587063430096	1.85102012241645e-20	4.15294874665354e-16	Up-Regulated
PDE4D	3.00198507075638	5.3698009394228	9.79374058161661e-17	2.16373110669656e-12	Up-Regulated
PDE4DIP	1.92023342124401	7.12683160502548	1.28048388799731e-06	0.0240513288682535	Up-Regulated
PDE7B	4.10087171267151	5.84237384875338	1.39830599858436e-26	3.1791885183814e-22	Up-Regulated
PDE8A	2.41076046535363	5.60937903976528	1.48587327426865e-12	3.1708535672893e-08	Up-Regulated
PDGFD	2.23598359383301	3.07559718474193	9.5901877683349e-08	0.00186970300731457	Up-Regulated
PDHA1	3.38000855875718	10.7320858124205	7.5384692239145e-19	1.68364171646906e-14	Up-Regulated
PDHB	3.00881975250506	9.55300051325666	6.12806309443059e-13	1.31336648239836e-08	Up-Regulated
PDHX	2.93785658951677	7.01437307459945	3.81516788404969e-15	8.33995699453263e-11	Up-Regulated
PDIA2	5.84704407043908	-1.48944365789245	3.5267099687267e-11	7.3955108044199e-07	Up-Regulated
PDK2	2.70156032375031	8.90767424141076	7.7179107587877e-11	1.60910721409965e-06	Up-Regulated
PDK4	4.94521944944957	10.0811415218326	5.71872452041328e-17	1.26532498738664e-12	Up-Regulated
PDP2	2.99823879756887	6.37527398039338	2.50943642948523e-16	5.53029600329955e-12	Up-Regulated
PDPR	2.6559075571354	5.66200591722766	7.94398386482165e-13	1.70009198691048e-08	Up-Regulated
PDS5B	2.69506467840729	3.97299224020995	2.8900320377695e-09	5.86040696618898e-05	Up-Regulated
PDSS2	1.99361533318941	3.72939688509958	2.61186159570905e-08	0.00051780156134932	Up-Regulated
PERM1	6.3478071804526	6.59286152139525	7.85967860637118e-39	1.80576115981378e-34	Up-Regulated
PEX3	2.21286937821415	5.42801012879401	1.84413141213599e-10	3.81956498081606e-06	Up-Regulated
PFDN4	4.16103011589506	1.92845237190751	2.53351936968934e-15	5.54714065993482e-11	Up-Regulated
PFKFB3	1.94115509400991	9.39801772197458	4.05948715079958e-08	0.000800368486651645	Up-Regulated
PFKL	2.88229274446145	9.86548587235479	3.99851883672338e-09	8.08540493973834e-05	Up-Regulated
PFKP	2.93927713284839	7.52460887709972	2.96203155756108e-16	6.52417070868404e-12	Up-Regulated
PGAM1	2.56121310761777	9.69787277343747	1.15896775496497e-10	2.40833499481722e-06	Up-Regulated
PGD	2.55211119076173	9.90814193170231	2.43852854329837e-08	0.000483755292419531	Up-Regulated
PHACTR2	1.75566453151607	4.61823477848281	2.24816363028637e-07	0.00433356021374	Up-Regulated
PHACTR4	2.33206667241029	4.794743215063	2.12467837634346e-09	4.31925867126863e-05	Up-Regulated
PHF14	2.74843076789392	3.93115164106096	1.41815288372338e-13	3.06079936894017e-09	Up-Regulated
PHF3	2.59354078480375	5.81261144912992	2.29559689471997e-10	4.74545790076513e-06	Up-Regulated
PHKB	3.09265235100674	5.36363235845916	2.58974595256914e-17	5.74327959901258e-13	Up-Regulated
PHLPP1	1.52540437571165	4.46451892424556	2.11269694941503e-06	0.0392898251682713	Up-Regulated
PHOSPHO1	4.55871450198305	9.49042614093747	1.13595571158312e-15	2.49330919135378e-11	Up-Regulated
PHYH	2.42691509304363	8.09325942103619	9.0181771409798e-12	1.90662301114595e-07	Up-Regulated
PIGB	1.98712452936453	3.27150775320503	1.07958891029116e-07	0.00210098797831763	Up-Regulated
PIGQ	2.73556114334141	8.05708724108182	3.27164035379325e-13	7.03337243258472e-09	Up-Regulated
PIGR	3.73641902755313	1.629074115566	1.53719663961012e-14	3.34478616812765e-10	Up-Regulated
PIGU	2.45241734165527	4.35271243259476	1.0057942730817e-11	2.12463982245778e-07	Up-Regulated
PIK3C2A	3.23089506309227	3.98481427585331	5.54123230664685e-12	1.17440877507073e-07	Up-Regulated
PIK3CA	2.34067241279787	4.920203945793	1.47470259747206e-09	3.00809835832351e-05	Up-Regulated
PIM1	2.01308615515686	7.31789087970976	1.39475418081454e-07	0.0027051257336898	Up-Regulated
PIN4	3.67463213638978	3.52219205159569	9.57798550862815e-08	0.00186751561447232	Up-Regulated
PITX2	3.11503191420711	0.238247510137615	1.01129711924969e-06	0.0190760975604069	Up-Regulated
PJA2	2.63511879542908	5.0909412877131	7.61452670160216e-14	1.64785972349372e-09	Up-Regulated
PKD2L2	2.76649195253332	1.75513884300281	3.9468875535851e-11	8.26912411351615e-07	Up-Regulated
PKDREJ	3.88588014384336	-1.75450328232498	4.05274649056839e-07	0.00775209348715921	Up-Regulated
PKM	3.11436219845705	11.7803640874458	1.44208053391464e-11	3.0410594299192e-07	Up-Regulated
PKN1	1.79931455833243	8.99510853923959	3.67228942312387e-07	0.00703610653470533	Up-Regulated
PKP4	1.67997430994339	5.99463545695727	4.39966357968529e-07	0.00840599723534671	Up-Regulated
PLA2G7	4.31417994950584	5.97252840137224	1.83707538898899e-26	4.17585606671087e-22	Up-Regulated
PLBD1	2.32803382751025	7.14091076661729	7.93911673832462e-12	1.67991710182949e-07	Up-Regulated
PLCB4	4.04764542854499	5.3059522678839	1.00692470987727e-21	2.2683999864115e-17	Up-Regulated
PLD6	3.39859081888461	1.5082642911536	1.44979031358972e-07	0.00281027354386231	Up-Regulated
PLET1OS	4.81345105345202	1.24643936087821	5.15335382105558e-17	1.14059180121423e-12	Up-Regulated
PLIN2	2.59142284676278	9.88862692584829	3.5054694468674e-12	7.45157640320604e-08	Up-Regulated
PLS3	4.29120056003783	4.87614163080029	4.65472496381253e-19	1.04019138766319e-14	Up-Regulated
PLXNA2	2.59259498801908	5.27582243957244	9.13240201931833e-14	1.9746992886372e-09	Up-Regulated
PM20D1	4.75578410352257	4.39784159745106	1.12666140506637e-19	2.52203155524107e-15	Up-Regulated
PMM2	1.73301599032791	5.87416950943017	2.02156779616838e-07	0.0039020301601642	Up-Regulated
PMPCA	1.63404436268767	6.60538361271038	1.11268251697276e-06	0.020956262524665	Up-Regulated
PMPCB	2.73373930429328	7.33451590029993	4.18427413072521e-15	9.14473111269994e-11	Up-Regulated
PNLDC1	2.56792122234661	3.391500012395	3.81791125289297e-11	8.00081482156251e-07	Up-Regulated
PNPLA8	3.17653144177828	7.46207317769068	1.45500911568956e-13	3.14005517256965e-09	Up-Regulated
PNPT1	2.0975129652943	4.76829228353651	6.42627271529789e-07	0.0122028492590792	Up-Regulated
PODXL	3.73843579173821	6.89432388255382	5.2398030035482e-20	1.17408265900505e-15	Up-Regulated
POGK	2.30284271741604	5.44846094466347	7.84319016469516e-10	1.60746182425427e-05	Up-Regulated
POLN	3.94857166386484	4.74598364266549	2.05986143381862e-27	4.68906856794471e-23	Up-Regulated
POLR2B	2.956902488779	5.17569386341537	4.93831513019725e-12	1.04746602226614e-07	Up-Regulated
POLR2K	4.17242405496927	2.36108459604167	1.07937401893525e-20	2.42438198393046e-16	Up-Regulated
POLR3G	2.76691457513885	3.05517407552248	2.70637416999234e-10	5.58785074878318e-06	Up-Regulated
PON3	3.22890118515206	5.68313416112258	4.34010089779646e-14	9.4097727565125e-10	Up-Regulated
POU2F3	4.88435979754266	-2.29094876795054	5.57656318451644e-07	0.010609969114861	Up-Regulated
PPA2	1.76812187569504	5.7606891296971	2.37555585647204e-06	0.0440808144726953	Up-Regulated
PPARA	2.1944367241084	5.51998666164553	1.62233984080189e-09	3.30567965961793e-05	Up-Regulated
PPARG	2.9958482343031	7.45770049599767	1.03445962835279e-16	2.28491442710563e-12	Up-Regulated
PPARGC1A	7.2016308204589	7.40514375726484	2.08815588946411e-46	4.81278169403688e-42	Up-Regulated
PPARGC1B	2.56609009329375	5.66128280633139	2.01095810395352e-09	4.08988659182067e-05	Up-Regulated
PPIF	2.67764300500823	6.69359264565225	4.08079674977565e-12	8.66597997782357e-08	Up-Regulated
PPIG	3.1927508528514	5.55566936935258	3.63070688331086e-12	7.71488905634725e-08	Up-Regulated
PPIL4	2.07262763265709	3.87772357098045	2.05051041422525e-07	0.00395707499737189	Up-Regulated
PPIP5K1	2.3840704114236	7.15327872450651	2.08541939345167e-11	4.38980782321576e-07	Up-Regulated
PPM1K	2.24232674121107	3.67820864345652	2.0834021220479e-06	0.038755446274335	Up-Regulated
PPM1L	2.95730965507703	4.57391547276584	3.51411745738954e-15	7.68432064407371e-11	Up-Regulated
PPP1CB	2.36003934807601	7.48306056259227	2.15310445736894e-07	0.00415269256692748	Up-Regulated
PPP1R3A	5.26076094180207	2.11596357201492	3.24464798785439e-07	0.00622745288308893	Up-Regulated
PPP1R3B	4.97096344843824	8.48642486880512	3.13154723153502e-23	7.07948882633122e-19	Up-Regulated
PPP1R3C	3.89109504733931	6.17965538475319	2.89192884975983e-15	6.32898628769938e-11	Up-Regulated
PPP2R2A	2.02203451916477	5.29048447014757	7.8784517460047e-08	0.00153992217827408	Up-Regulated
PPP2R2C	5.24858846945703	-0.558520475065644	3.56652468962559e-13	7.66481821047435e-09	Up-Regulated
PPP2R3A	3.92296054118349	4.44495211690846	9.72917646598558e-19	2.17164947897264e-14	Up-Regulated
PPP3CB	2.79218727684381	5.32476134894649	5.16506372225492e-12	1.09520011166693e-07	Up-Regulated
PPP4R2	2.63017549946846	5.47539853307694	9.37323081730139e-11	1.9513191915458e-06	Up-Regulated
PPP6C	2.56765312959799	5.35844839968034	2.91208677364382e-12	6.19750307166877e-08	Up-Regulated
PRDM16	2.35363487161994	5.00544583841499	2.61731186432599e-11	5.49897222694891e-07	Up-Regulated
PRDM9	2.96299527265817	3.0326945095967	1.04888390540708e-10	2.18136385807509e-06	Up-Regulated
PRDX1	3.66077436069759	7.59510688717132	4.58011290702023e-11	9.58480228052123e-07	Up-Regulated
PRDX3	2.23797994051504	7.74516677769467	3.71228416418709e-10	7.64619169297615e-06	Up-Regulated
PRELP	2.40753466189375	8.6564774605719	1.64727092933171e-10	3.41479263650463e-06	Up-Regulated
PREX2	3.6684905701352	5.09692783254966	5.12007908207825e-16	1.12626379568475e-11	Up-Regulated
PRG4	2.79289943295874	0.860346753134882	2.55260173088395e-06	0.0472792892594325	Up-Regulated
PRKAA1	2.25564791694059	5.11330275614511	4.62123205211452e-09	9.32934326680879e-05	Up-Regulated
PRKAA2	3.88845128473538	4.89262419361901	8.52482586064608e-16	1.87256324854952e-11	Up-Regulated
PRKAB1	2.22534227467605	6.44412664333401	7.35968144049123e-11	1.53478796760004e-06	Up-Regulated
PRKAR2B	2.2279567002152	9.23533213101349	2.36004136224638e-08	0.000468444609992283	Up-Regulated
PRKG1	3.24297077404979	0.872541645298064	7.8104639223374e-07	0.0147875513441614	Up-Regulated
PROCA1	4.22571285006156	5.77511455456584	1.07630698806293e-20	2.41760075658695e-16	Up-Regulated
PRPF8	1.7623404775406	7.90542261273569	1.0896883906502e-06	0.0205297292798497	Up-Regulated
PSG16	4.46122144087707	5.24311492168155	4.43758055668093e-28	1.01114710564532e-23	Up-Regulated
PSMA1	1.87141712000543	5.76553908550941	3.26840325115017e-07	0.00627239267928229	Up-Regulated
PSMA2	1.63616478425006	5.58390057318413	1.95522573522513e-06	0.0364199897700386	Up-Regulated
PSMA3	1.97291294096131	5.71021424276065	3.66447305610347e-08	0.000723623494388751	Up-Regulated
PSMA4	2.52950678799986	6.20303679456313	2.39282429692562e-08	0.000474784196995981	Up-Regulated
PSMA6	2.71572244313545	6.84553049338005	2.44104579521554e-09	4.95678759176467e-05	Up-Regulated
PSMB7	2.08729981814883	6.3212513180845	5.44471202052071e-08	0.00106901475810904	Up-Regulated
PSMC1	2.30812971929154	6.31958188284524	2.20484199418885e-08	0.00043781547478608	Up-Regulated
PSMC6	5.58013528842628	5.8561017490829	8.99427328570789e-30	2.05240322106568e-25	Up-Regulated
PSMD10	2.29493911752053	3.15045562144276	4.6145121955772e-08	0.000908228290333505	Up-Regulated
PSME4	3.11077170154444	6.12925419778864	5.72460814734465e-13	1.22724149462775e-08	Up-Regulated
PTBP2	2.97873539562835	3.77128930966546	4.92457120216817e-12	1.04464928911593e-07	Up-Regulated
PTCD3	3.47987378828532	6.05463345683693	2.69903568042523e-20	6.05312732048966e-16	Up-Regulated
PTDSS2	1.96849961016217	6.71904914249466	4.25019436002362e-08	0.000837330790868254	Up-Regulated
PTGDS	3.8456152727649	2.75660130239016	6.25020574678718e-18	1.39017076220041e-13	Up-Regulated
PTGR2	3.32785418064879	6.80192114216117	2.45298392006486e-17	5.44096363309587e-13	Up-Regulated
PTP4A1	3.12630549292462	7.30594184721484	3.12756279417424e-13	6.72519827631288e-09	Up-Regulated
PTPN12	1.92559445669635	5.00379422559451	9.95429796043738e-08	0.00193989358653004	Up-Regulated
PTPN4	4.44435897294518	5.53261790343404	4.83012858826584e-13	1.03649729375597e-08	Up-Regulated
PTPRB	2.02194063456999	6.2414173589977	1.4508801489671e-08	0.000289450589718936	Up-Regulated
PTPRD	4.17542656389504	5.86177826118638	3.32742303282464e-22	7.50433716592941e-18	Up-Regulated
PTPRG	2.17105054127339	5.19872920593506	6.7080968775431e-10	1.3769039650845e-05	Up-Regulated
PTPRK	2.3043769411003	2.94126037656562	4.20866563965312e-09	8.50613412430291e-05	Up-Regulated
PTPRM	2.24049004810769	6.11935440567725	4.59471702143838e-11	9.61444536735981e-07	Up-Regulated
PTPRZ1	3.88753186345454	-0.878342432201405	2.14160725811069e-08	0.000425387449678527	Up-Regulated
PUM3	1.61614426799955	4.37557991233288	1.43385335155308e-06	0.0268818826349171	Up-Regulated
PYGL	2.68109405610303	9.88663166044091	1.65612243178333e-09	3.37368700578582e-05	Up-Regulated
PYURF	2.26943269408969	6.28376399020315	2.44950339687305e-10	5.06067401793973e-06	Up-Regulated
QK	3.06386275406012	7.48329259315404	4.99924657306505e-13	1.07263834471684e-08	Up-Regulated
QSER1	4.74853501927241	5.1190624143614	2.71896492337865e-21	6.11739918110963e-17	Up-Regulated
R3HDM1	2.3280627578822	5.8356690031315	1.74503068677659e-10	3.61622709220714e-06	Up-Regulated
R3HDM2	1.84706985625265	7.02306232122014	3.94537119859736e-07	0.00755025686275576	Up-Regulated
RP23-128C4.4	3.13883291442083	3.92855440536836	5.06644333148697e-10	1.04171141338704e-05	Up-Regulated
RP23-138K22.5	6.42825442270003	-2.41099746696897	7.79159415247913e-07	0.0147533835277192	Up-Regulated
RP23-143B2.2	3.55916315324248	4.32426274173069	3.89039631643804e-24	8.81019149820559e-20	Up-Regulated
RP23-306P12.3	4.00425567755085	0.697992926674565	1.75781081329639e-07	0.00339837564534591	Up-Regulated
RP23-337J18.2	12.9160336644034	3.76800478882825	1.27205916515418e-58	2.94227284900161e-54	Up-Regulated
RP23-456L15.4	5.5144441232925	0.229186309375539	3.44775269023339e-17	7.64056473682621e-13	Up-Regulated
RP23-74O12.6	4.96194346940708	-0.520725161787232	9.19473006070093e-12	1.94376593483218e-07	Up-Regulated
RP23-91H23.3	5.34279140942717	-0.790968242012382	2.20903012046287e-12	4.70589686562206e-08	Up-Regulated
RP24-200K10.1	3.45069685127288	0.0968960642275035	2.0159618447808e-09	4.09966000754624e-05	Up-Regulated
RP24-238M4.4	3.61727780053117	0.298746098645628	1.78708718381286e-08	0.000355666091322435	Up-Regulated
RP24-325N9.2	5.8787519332077	-1.46242282512049	5.38064344863272e-11	1.12439306146078e-06	Up-Regulated
RP24-397P9.2	5.5879269378121	0.524386565672891	1.20366962889921e-17	2.6738317136367e-13	Up-Regulated
RP24-571A14.6	4.6550450684364	0.94759536445261	5.72775229011636e-14	1.2406311460392e-09	Up-Regulated
RP24-94F12.4	7.48136405496965	-1.55404766988232	8.39396530361881e-11	1.74863085204987e-06	Up-Regulated
RAB11FIP2	2.00406471391418	3.34799913310754	1.94251797365523e-06	0.0361871673312233	Up-Regulated
RAB18	2.40806309756595	6.01446696450556	2.05189159149139e-10	4.24515851363655e-06	Up-Regulated
RAB1A	2.96270709603869	6.63640776525501	7.78050385244434e-15	1.69638325494844e-10	Up-Regulated
RAB5B	2.00805951025991	6.42317978182168	1.31695852227174e-08	0.000262957108141999	Up-Regulated
RAB9	3.46136928400718	5.64411859151495	2.23451466857519e-13	4.81359149904468e-09	Up-Regulated
RABGAP1	2.1080418787945	4.32477973715797	6.60864819117573e-08	0.00129443592120559	Up-Regulated
RABGGTB	2.38722803060326	5.50436641168368	3.92018977617314e-11	8.21436565699319e-07	Up-Regulated
RABL3	3.48591079619296	2.55418982977424	1.00405188343534e-12	2.14626130603139e-08	Up-Regulated
RAD17	1.70654546882849	4.61502076532538	6.76436892447648e-07	0.0128299785390545	Up-Regulated
RAD21	2.50040247916417	6.01737301298315	9.59191994118928e-10	1.96337009276203e-05	Up-Regulated
RAD23B	1.92176768626753	6.56799030857991	7.89362868892675e-09	0.000158543532217094	Up-Regulated
RALA	2.39364662550859	6.28903075013937	1.87451855945884e-10	3.88156558107141e-06	Up-Regulated
RALGAPA2	2.31441811988155	6.95635191881351	2.38168336354091e-10	4.92198683909365e-06	Up-Regulated
RALGAPB	1.92606265822477	5.98106719854494	6.78388610411755e-08	0.00132801354374205	Up-Regulated
RANBP9	1.88656897919682	5.21028795154855	2.33644582624248e-08	0.000463831225425658	Up-Regulated
RAP1A	2.014405053667	4.85550530760977	1.42430945833483e-07	0.00276130874687374	Up-Regulated
RAP1GAP	2.7696678796454	4.62489553723905	5.14532971641256e-11	1.07578553710754e-06	Up-Regulated
RAPGEF4OS1	8.03196806585933	-1.06719880793603	1.16804016095888e-09	2.38747408899995e-05	Up-Regulated
RAPGEF5	2.22537302410177	2.90406724200312	7.10398148939117e-08	0.00139017813765896	Up-Regulated
RAPH1	2.67475129804387	4.29827592086846	1.05140090169584e-11	2.22045356429144e-07	Up-Regulated
RARB	2.36325831532798	2.66881580899527	4.38472836843745e-09	8.85715130424366e-05	Up-Regulated
RARS	1.92905709017845	4.57762026995513	1.07251997024586e-07	0.00208766012208356	Up-Regulated
RARS2	3.28419219237077	4.08344070982191	9.01913717369872e-14	1.95038841381235e-09	Up-Regulated
RASEF	7.30570361385968	-1.70726348410432	9.83146510791667e-09	0.000197061886623082	Up-Regulated
RASL2-9	2.15938362753342	1.36955420468303	6.46508098102103e-07	0.0122746027505665	Up-Regulated
RASSF6	2.32272963779304	2.60238835115095	1.06329940961074e-08	0.000212904440786358	Up-Regulated
RASSF9	5.81229948422566	1.77877921801771	8.5406239675217e-26	1.93906326558613e-21	Up-Regulated
RB1	2.3188400861927	5.21810806273524	1.70404919005876e-06	0.0318367510178679	Up-Regulated
RBFOX1	3.94957690454422	2.00004224643868	1.95337967998282e-11	4.11381760604381e-07	Up-Regulated
RBM25	2.03952875629393	6.01308842552818	8.01879598916705e-08	0.00156703311220302	Up-Regulated
RBM41	3.29751132164712	0.917788471417289	1.86131054438644e-07	0.00359605197175459	Up-Regulated
RBM47	1.58833362840496	5.47944555859852	9.54989811360711e-07	0.0180292526486789	Up-Regulated
RBPMS2	2.99554005464291	6.95888476935395	9.32255008880794e-13	1.99353411099069e-08	Up-Regulated
RCAN2	2.28169782983631	2.15619131243264	5.24389515384212e-08	0.00102995344716613	Up-Regulated
RDH13	1.67658675049953	5.24525980354023	4.49733363007271e-07	0.00858810829998685	Up-Regulated
REEP3	2.07610797525613	5.99683715785423	6.17345584722339e-08	0.00121024428428967	Up-Regulated
RETSAT	2.49755392922235	7.92780765270663	9.21634508833106e-13	1.97100756059048e-08	Up-Regulated
REXO2	1.96458889904888	6.58191268689101	5.02961171030137e-08	0.00098831870107422	Up-Regulated
RFX4	5.54678353331588	-0.617592331674775	7.0275668522887e-15	1.5331339844953e-10	Up-Regulated
RGS4	3.02947941306305	3.22586655164753	5.33839436179234e-13	1.14487205482998e-08	Up-Regulated
RGS5	3.90956598147913	7.92797266042796	2.10873079157908e-16	4.64869703003608e-12	Up-Regulated
RGS7	3.56750812469249	5.17692870522299	9.63877923603475e-21	2.16544814316757e-16	Up-Regulated
RHOQ	2.54849849504988	7.1937621955105	2.57177665209468e-10	5.31174749723634e-06	Up-Regulated
RHOT1	1.78788834086393	5.00844897396559	1.1586141369057e-07	0.00225257760497206	Up-Regulated
RHPN2	2.34536816441592	1.53002331668437	2.7463033133357e-07	0.00528278905353256	Up-Regulated
RIC1	1.74540593152076	5.81300290516396	6.25049089032989e-07	0.0118721823970926	Up-Regulated
RIC3	3.7272921061457	3.56557169114498	5.46488821668481e-16	1.20200216325982e-11	Up-Regulated
RIC8B	1.91105786789447	4.83516887601977	1.1011123004385e-07	0.00214210386927306	Up-Regulated
RILP	2.17844040959009	5.05022509204266	5.63123111959576e-09	0.000113497463215453	Up-Regulated
RMDN1	2.31666957737205	5.02081614313013	2.20911210958961e-10	4.56822293142035e-06	Up-Regulated
RMDN2	2.71082016431312	2.6140130219494	6.68501818215672e-10	1.37230053243313e-05	Up-Regulated
RMDN3	2.35094728528354	7.41638263228346	1.51254545387156e-10	3.13732178042039e-06	Up-Regulated
RMND1	3.95990163490536	6.36297712064372	7.70173799653297e-26	1.74883364687274e-21	Up-Regulated
RNF128	3.11384695457147	0.141824342062577	2.44383850281111e-08	0.000484759805417612	Up-Regulated
RNF139	2.77284903847206	4.37754005502053	9.75137722355649e-14	2.10795521441621e-09	Up-Regulated
RNF141	2.05180262250783	4.55522727977761	1.86483519660309e-06	0.0347829060870409	Up-Regulated
RNF144A	1.66000738416209	5.94089781297422	7.20404749235616e-07	0.0136567128312596	Up-Regulated
RNF150	1.90667509989429	4.24598302592108	7.97815279526533e-08	0.00155925018230666	Up-Regulated
RNF152	3.67176363954654	4.55875612342209	3.06555828396193e-17	6.79542304805841e-13	Up-Regulated
RNF185	1.63221688425677	5.0392737491352	3.04409701442517e-07	0.0058480147744122	Up-Regulated
RNF20	1.72566233106852	5.19852370924363	1.62894405593906e-07	0.00315249543145885	Up-Regulated
RNF24	2.92611102596759	4.90500326485988	3.73059507290538e-14	8.09352601066822e-10	Up-Regulated
ROM1	2.32605955085621	5.25566027559368	2.06583388764391e-08	0.000410481193474845	Up-Regulated
RPF2	3.55067737385969	2.43714658713607	2.3689908369221e-14	5.14639569412957e-10	Up-Regulated
RPGRIP1L	2.82447602084703	1.34042481027119	3.46140761424943e-10	7.13326881144522e-06	Up-Regulated
RPL5	3.16919731129332	1.46843325934274	2.44217728828349e-08	0.000484454708676796	Up-Regulated
RPP30	2.67799850494806	1.81427359326101	3.59148163113266e-07	0.00688343369422885	Up-Regulated
RPP40	1.83462936718024	2.46464462799926	9.45291266768412e-07	0.0178470991165876	Up-Regulated
RPS27RT	3.69980342154508	0.441234811031877	2.48792096869986e-11	5.22960987620711e-07	Up-Regulated
RRAGC	1.74233307105549	6.92087259020993	5.68773867075275e-07	0.0108152350824364	Up-Regulated
RSPH1	4.26362343429567	1.50193982911783	2.40787940201833e-13	5.18368277666506e-09	Up-Regulated
RSPO4	8.60483497553767	2.4017110217109	4.58679062186076e-39	1.05386101327873e-34	Up-Regulated
RSRC2	3.61436716280948	5.38946503675715	6.90490273606944e-10	1.41709318852353e-05	Up-Regulated
RTN3	1.84365735978848	7.42332695518838	2.09041721698565e-07	0.00403325097845212	Up-Regulated
RTN4	2.05072761840224	7.20962877940737	1.67408989987602e-07	0.00323852691131015	Up-Regulated
RTN4IP1	3.12619292499026	5.5459065137525	3.89235805080606e-17	8.62118384673034e-13	Up-Regulated
RTP3	3.46654247072993	2.51018020736652	3.92597392361155e-11	8.22609316214328e-07	Up-Regulated
S100A1	2.63100392689946	8.94505748393508	9.74916867743987e-11	2.02860701840169e-06	Up-Regulated
S100A13	2.05756619461311	7.33745704602671	1.26394355990458e-06	0.0237469716034872	Up-Regulated
S100B	4.74407094295068	5.06994368710541	5.16027668115645e-26	1.17205364259106e-21	Up-Regulated
S1PR5	4.30638021727959	2.722060295576	2.69211260841911e-17	5.96949049790854e-13	Up-Regulated
SACM1L	3.49185115692344	5.75446595511876	6.82421882025843e-18	1.51750153906087e-13	Up-Regulated
SALL4	4.82716500278888	-1.69051652467827	7.9285111173248e-09	0.000159220360258117	Up-Regulated
SAP18	2.20944566156102	3.64375286607695	2.91380442926769e-09	5.90802986078316e-05	Up-Regulated
SAR1B	2.38988304279406	5.21028508548329	5.67182958955469e-12	1.20186069002664e-07	Up-Regulated
SATB2	2.952793610824	0.254038091294054	9.20717449049546e-09	0.000184640677232396	Up-Regulated
SBK2	3.82326505739501	4.11441739424044	4.75822309833444e-16	1.04676149940259e-11	Up-Regulated
SBK3	5.77062216617688	1.06464154402978	3.09323646303398e-20	6.93565479741478e-16	Up-Regulated
SC5D	3.37138588884678	7.13730730158177	9.95113486779257e-20	2.22776056285272e-15	Up-Regulated
SCARB2	2.65773718335184	7.35731539951058	1.52072507020847e-13	3.28157262900286e-09	Up-Regulated
SCD1	2.16925383131552	14.1532769432442	2.71326904376914e-07	0.00522114362092496	Up-Regulated
SCD2	2.35721653812253	8.30685804404777	1.26522163916163e-09	2.58434172015155e-05	Up-Regulated
SCOC	3.07821507172979	4.43430024610681	5.48440911689401e-09	0.000110554718978349	Up-Regulated
SCP2	1.80823804792589	8.97158947099761	2.14954726708029e-07	0.00414604676874446	Up-Regulated
SCP2-PS2	4.20619103429615	-0.187783425878599	1.1677221540355e-06	0.0219648537174078	Up-Regulated
SCPEP1OS	4.03985610567916	-0.559773677791146	4.88672493205427e-07	0.00932093913540031	Up-Regulated
SCRN3	3.54867092368763	4.26126740861257	1.47943770015546e-19	3.31053774163788e-15	Up-Regulated
SCYL2	1.75460671510331	4.86676694192608	7.84301628416715e-07	0.0148476141275568	Up-Regulated
SDHA	3.46057704713611	10.7221099288016	2.18960862304186e-19	4.8966217637085e-15	Up-Regulated
SDHAF2	1.68714901856486	5.26217312581643	1.24957901467182e-06	0.0234808392646982	Up-Regulated
SDHD	1.82560059678699	8.78773544550139	5.03214471701979e-07	0.00959428711746992	Up-Regulated
SEC14L4	4.65739120905119	3.80698453883147	2.34478723668326e-27	5.33720470813845e-23	Up-Regulated
SEC22A	2.00098262187875	3.44308082572514	4.10565711264258e-07	0.00785083753079514	Up-Regulated
SEC62	3.38457714285879	6.63220392714053	2.41780759644507e-14	5.25196166099799e-10	Up-Regulated
SEC63	2.18687308355276	5.80087992891017	1.26938428358176e-08	0.00025354681680262	Up-Regulated
SELENOI	1.92743204964165	4.21419143366943	4.17150383542569e-08	0.000822119975885695	Up-Regulated
SENP8	3.15543720852451	1.60324275897472	2.14189478258232e-07	0.00413192922507956	Up-Regulated
44084	2.45705253650979	4.08826585769882	4.17117669094851e-11	8.73402687317708e-07	Up-Regulated
44076	2.77216116838414	5.87407896581477	4.53177953140518e-11	9.48456138127791e-07	Up-Regulated
44081	3.35189345438553	5.45545168763487	3.42226541717363e-13	7.35615951421472e-09	Up-Regulated
SESTD1	2.24604023185263	3.94198939438252	1.57567947226234e-10	3.26732895368318e-06	Up-Regulated
SFR1	2.40532819528422	5.16233359984808	2.54964630116815e-10	5.26629443506281e-06	Up-Regulated
SFXN5	2.74339667825033	6.712508529685	1.96142272004138e-14	4.26295613973793e-10	Up-Regulated
SGCB	1.93627732852091	5.26354274645108	2.38551051619715e-09	4.84497185839641e-05	Up-Regulated
SGK2	8.486909363877	3.5710621266472	5.57434177209605e-54	1.28811889669596e-49	Up-Regulated
SH2B2	2.4114264080177	7.81033091942864	1.66280711630833e-07	0.00321719920863335	Up-Regulated
SH3BGRL	3.59097241928313	6.1941260016042	5.23489024275131e-13	1.12283160816773e-08	Up-Regulated
SH3BGRL2	3.54752047753678	4.13154249122967	4.22663865701949e-21	9.50317435644262e-17	Up-Regulated
SH3KBP1	1.84819957678583	6.45521248049092	1.65953295215694e-06	0.0310233090076219	Up-Regulated
SH3RF2	3.82631965661719	0.274697152209762	1.09851515585417e-09	2.24690289978413e-05	Up-Regulated
SHOC2	2.23777319464878	4.55239264349392	3.31321253549561e-07	0.00635606692809478	Up-Regulated
SHROOM4	2.81967173071167	3.73053716621231	4.59697754157475e-11	9.61871580799101e-07	Up-Regulated
SHTN1	5.19137696788035	5.12611642098109	3.53034485686353e-28	8.04565592879199e-24	Up-Regulated
SIAE	2.49779775820291	3.72896660477204	8.6205832136841e-08	0.00168282404914327	Up-Regulated
SIPA1L1	1.87124888072232	6.61006797628828	1.60984701725827e-07	0.00311569791720165	Up-Regulated
SKIV2L2	2.77661028790506	4.45922247185219	3.52720503597376e-12	7.49707430396222e-08	Up-Regulated
SKP1A	4.03401481294045	6.27022594974386	3.48932316288344e-15	7.63149868954237e-11	Up-Regulated
SLC12A2	3.04554540102999	5.82338774046515	5.37525719087539e-12	1.13950077189367e-07	Up-Regulated
SLC13A2	3.69995340143904	-1.60087710354864	2.2193558055901e-07	0.00427869605759716	Up-Regulated
SLC15A5	3.27382881350902	-0.0410594394334818	1.19693930989188e-09	2.44594547976406e-05	Up-Regulated
SLC16A1	3.38366036381999	7.23731726725626	6.1089754515843e-21	1.37293114298906e-16	Up-Regulated
SLC16A2	2.74769925620937	5.08239361371338	2.00396882093356e-16	4.41835045639431e-12	Up-Regulated
SLC1A1	2.54151261416215	1.59318825852455	2.59918529666962e-09	5.27478664106133e-05	Up-Regulated
SLC24A3	2.46076578240933	6.81922019852403	4.93881862644025e-11	1.03280575116119e-06	Up-Regulated
SLC25A17	3.37740507354056	6.31006871087505	8.14152670795516e-19	1.81792149861931e-14	Up-Regulated
SLC25A20	2.75201436498115	9.14641594842679	5.25691489648554e-12	1.11457109635286e-07	Up-Regulated
SLC25A31	4.41987130175559	-1.6061456119712	2.60574930536729e-07	0.0050165885626931	Up-Regulated
SLC25A34	5.55039471837239	6.26167567816529	3.20982701023174e-27	7.30396136178232e-23	Up-Regulated
SLC25A35	3.35480421840278	7.43905863510986	1.7523389098975e-15	3.84112689049532e-11	Up-Regulated
SLC25A42	3.13347011992404	7.80919817437688	7.86014498409548e-15	1.7136688094325e-10	Up-Regulated
SLC25A44	1.79430221516176	7.0114199907039	2.78937236072663e-07	0.0053650787986216	Up-Regulated
SLC25A48	4.01970047287646	5.07505305410769	3.79312547338093e-13	8.14763351682223e-09	Up-Regulated
SLC25A51	2.71647677587683	8.7079023020621	1.61578495539479e-13	3.48605604126427e-09	Up-Regulated
SLC26A10	2.08002229089763	3.28720391055698	2.50335924453189e-08	0.00049649123896801	Up-Regulated
SLC27A2	5.91022784220965	7.81762774212643	6.94096201392069e-36	1.59128495131146e-31	Up-Regulated
SLC29A1	1.71655229792111	6.65970526436095	5.5229322448738e-07	0.0105112446484438	Up-Regulated
SLC29A4	2.20160922126446	1.05300488595938	3.78191679243009e-07	0.00724312704086211	Up-Regulated
SLC2A4	2.01072645043299	8.87888918743243	1.06420216049532e-07	0.00207189518626835	Up-Regulated
SLC2A5	2.12842785909973	5.23639737282241	1.75281608650243e-07	0.0033888946216438	Up-Regulated
SLC31A1	2.06960903588823	4.96281972666383	1.72120554788042e-08	0.000342657600472034	Up-Regulated
SLC35A5	2.49406763670879	3.36690327806987	1.39155862536021e-06	0.0261014651358815	Up-Regulated
SLC36A2	1.88099580562377	8.82034763591997	2.1339433642424e-07	0.00411680353829643	Up-Regulated
SLC38A3	2.70160920386539	2.54991649444582	1.85423989379544e-07	0.00358276232279155	Up-Regulated
SLC40A1	2.68895283387707	4.05170598726465	2.51559320325752e-10	5.19671243928938e-06	Up-Regulated
SLC41A2	2.65293935168009	2.63659965618075	6.83407693983486e-08	0.00133763387943388	Up-Regulated
SLC4A4	5.35774874026292	7.80757164409132	8.69735980032157e-33	1.99039079030359e-28	Up-Regulated
SLC5A3	2.15068234625891	4.03208582100565	1.33157990349307e-06	0.024999081108179	Up-Regulated
SLC7A6	3.28166089261136	6.66545712642148	6.75516978798612e-19	1.5087671721467e-14	Up-Regulated
SLCO4A1	3.54617839691405	4.43997168707805	2.18077446928798e-20	4.89191328950681e-16	Up-Regulated
SLITRK6	7.58623566668402	-1.45277501992204	4.00413269115344e-09	8.09595588824314e-05	Up-Regulated
SLMAP	2.23726314477237	6.26988131360592	3.71400936582564e-08	0.000733145448813981	Up-Regulated
SLMO2	3.38763770983665	8.04077028693987	2.06620352844488e-19	4.62106419136698e-15	Up-Regulated
SLN	7.56480158369899	0.902584317837094	1.06715388019649e-09	2.18350355427003e-05	Up-Regulated
SLU7	1.69038013512934	4.57140863907493	1.56089085362218e-06	0.0292120723255392	Up-Regulated
SMAD9	2.74408439340238	0.0779460631337124	1.38283689997542e-08	0.000275972760128094	Up-Regulated
SMARCD1	3.10009372306938	6.88258147906967	1.11052734350625e-16	2.45248858539921e-12	Up-Regulated
SMIM15	3.8865695363439	3.60239259770966	1.88788755602803e-16	4.16335842730861e-12	Up-Regulated
SMNDC1	2.39329378206854	3.35091956462699	1.40752703892679e-10	2.92174462740422e-06	Up-Regulated
SMTNL1	4.93726329299624	3.29359686608628	8.50115840188459e-10	1.74137728704204e-05	Up-Regulated
SNAP23	2.36991417892112	4.82398410322302	4.65896350556232e-10	9.58348793094169e-06	Up-Regulated
SNAPC5	1.9289407724419	4.60942557257686	2.47381703928174e-06	0.0458546726401264	Up-Regulated
SNCA	2.44273624644583	2.49686558900303	5.03723975024141e-10	1.03580760984214e-05	Up-Regulated
SNCAIP	1.96082390724728	2.47774638324018	1.09760606631216e-06	0.0206756054711222	Up-Regulated
SNRPB2	3.37887924388847	2.45291692627899	4.25608838920709e-09	8.60070341690969e-05	Up-Regulated
SNRPD1	2.30285711253332	3.19004495456174	5.59429739114088e-10	1.14962811387945e-05	Up-Regulated
SNRPN	2.02163859942659	3.29838814788975	5.0709763413135e-07	0.00966680219944592	Up-Regulated
SNW1	2.06601802894034	4.26163509258937	3.31253495667418e-08	0.000654921286284052	Up-Regulated
SNX10	3.94752134699779	6.81653363746677	6.20550904708031e-17	1.37272065630464e-12	Up-Regulated
SNX14	2.38857606107701	4.23852994259957	1.98412580510392e-09	4.03630712532291e-05	Up-Regulated
SOCS5	1.49851111451762	4.91935978746904	2.64228351395981e-06	0.04891131012691	Up-Regulated
SOD2	3.01771315278668	9.04330504396182	1.34338006886274e-13	2.90049190668155e-09	Up-Regulated
SORBS3	2.15689309600257	6.22491354918084	9.53044065983846e-10	1.95088120306893e-05	Up-Regulated
SORL1	1.86109600105867	7.70529692073928	1.95646712022049e-07	0.00377715542229768	Up-Regulated
SOS1	2.87058763453239	4.68113829360502	9.67142216899876e-13	2.06775005973194e-08	Up-Regulated
SOS2	3.10143388914016	5.23481593776808	1.34164846779157e-14	2.92050038468869e-10	Up-Regulated
SOX6	2.61590137432382	4.72088700565067	1.03305965599266e-14	2.2504171546144e-10	Up-Regulated
SOX7	2.40905080552213	4.22597785174715	9.87547907997788e-09	0.000197924351720917	Up-Regulated
SPA17	5.43582228760602	0.723365884924481	1.21647611349332e-20	2.73147546523789e-16	Up-Regulated
SPAG9	2.36881172170569	6.18560729773642	1.12611557347939e-09	2.30290634776536e-05	Up-Regulated
SPARCL1	2.87990432235868	7.60007272245816	2.83315226518394e-15	6.20063704758156e-11	Up-Regulated
SPATA17	4.83591912841292	1.39637780704199	2.05900556086251e-19	4.6051718374251e-15	Up-Regulated
SPATA22	6.51052428570015	1.41763034364424	6.26618681023782e-15	1.3675326094663e-10	Up-Regulated
SPIRE1	3.13736661465536	5.10227809043959	2.58325815399438e-17	5.72914993392874e-13	Up-Regulated
SPPL2A	2.53049276661367	5.81677322978282	8.4792435924937e-10	1.73697304992234e-05	Up-Regulated
SPRED2	2.1207465518031	4.93817828093347	1.70531297589332e-10	3.5342611425389e-06	Up-Regulated
SPTBN1	1.76283120743425	8.91404659378772	2.29359235219277e-06	0.0425874227955154	Up-Regulated
SQLE	2.01462513615852	3.99694816682525	7.37328701013414e-09	0.000148180949042666	Up-Regulated
SREK1IP1	2.26518352968034	4.37291446090992	2.67710153869859e-09	5.43237444232718e-05	Up-Regulated
SRL	3.48788066834641	6.1346374956974	2.07067362863793e-12	4.4121913679017e-08	Up-Regulated
SRP72	2.25925800040143	5.83440183023054	2.3925325341158e-10	4.94416848175031e-06	Up-Regulated
SRR	3.08239316331075	5.22236640505384	1.89952901182151e-16	4.18884137686879e-12	Up-Regulated
SRXN1	2.07432854699504	5.36283187366502	4.18238540651919e-10	8.60693092807585e-06	Up-Regulated
SSB	3.25077470807699	4.88416783318958	7.20031826105424e-12	1.52437937904779e-07	Up-Regulated
SSFA2	2.87329468922558	7.24085037146966	1.97114985259418e-16	4.34638542497017e-12	Up-Regulated
ST3GAL5	4.73487647024064	6.51780704448962	1.12207816730466e-35	2.57202757509573e-31	Up-Regulated
STAG1	2.37528346568751	3.6452408001972	2.62807171401055e-08	0.000520962655868312	Up-Regulated
STAG2	3.2787088730956	5.07064865002024	1.9018288132161e-15	4.1680480270444e-11	Up-Regulated
STARD6	3.26911487765142	-0.448935968807178	3.59284093878356e-08	0.000709622013819142	Up-Regulated
STAU2	2.59643553418784	4.10327125796201	1.32051854805717e-12	2.81917504824726e-08	Up-Regulated
STIP1	2.94428605827097	6.57191156254798	1.45638706768631e-10	3.0224400815694e-06	Up-Regulated
STK38L	2.10791661217286	3.68059009977982	1.52761767279684e-07	0.00295853714690564	Up-Regulated
STMND1	4.27788476834828	-1.7024473210063	4.08163906412229e-07	0.00780572654622746	Up-Regulated
STOM	3.41415639893429	7.44080627586882	4.09570852842371e-19	9.15349899017414e-15	Up-Regulated
STON1	2.31511133837345	2.96291978025396	3.26865727912009e-08	0.000646344290373207	Up-Regulated
STRN3	2.69939382536617	5.61746003266647	6.11625822919323e-10	1.25627944027629e-05	Up-Regulated
STT3A	2.92808193193701	5.22314719716191	7.75055070933584e-07	0.0146787679884112	Up-Regulated
STXBP4	3.12220357948142	1.95013476582665	1.20483576277923e-11	2.54292636092185e-07	Up-Regulated
SUCLA2	5.09127919180429	9.56192627679022	6.09110705828086e-28	1.38767601001755e-23	Up-Regulated
SUCLG1	3.68629434793125	8.9618220268772	8.50792731335614e-18	1.89071668684714e-13	Up-Regulated
SUCLG2	2.34826568167902	6.99422754737676	1.48905789090244e-11	3.13923184560052e-07	Up-Regulated
SULT5A1	2.00929990171781	2.64531108414734	4.11031021549059e-07	0.00785932416303955	Up-Regulated
SUOX	2.25278092871362	5.27058234601879	5.48181877706360e-09	0.000110507984726825	Up-Regulated
SYCP2	6.01407187841491	-0.133718452766208	2.70571154656817e-10	5.58675320135395e-06	Up-Regulated
SYCP3	6.02139160069568	1.44304851289706	4.68119588046863e-22	1.05518836341643e-17	Up-Regulated
SYNJ2BP	3.40583976480326	5.1608680722018	3.68361338916486e-14	7.99196760913208e-10	Up-Regulated
SYP	2.57413480472328	4.17827834351188	3.98971198638611e-12	8.47374928788546e-08	Up-Regulated
SYPL	2.27583082441453	5.59990250483397	1.84322173180674e-09	3.75187783509263e-05	Up-Regulated
SYT9	5.54012495620412	0.0156594973315679	3.93374485792341e-17	8.71245811132878e-13	Up-Regulated
SYTL4	2.07456608122956	1.42271770731827	2.44679559020203e-06	0.0453709306291162	Up-Regulated
TAB2	2.55807652660647	6.51681903105585	1.05018402525182e-08	0.000210299351056677	Up-Regulated
TACC1	1.69117862372258	7.42643054414079	6.70926417850817e-07	0.0127288159994657	Up-Regulated
TACO1	2.61750986722679	5.56825926525292	4.62978360019196e-14	1.00350559534161e-09	Up-Regulated
TACR2	9.95593162543948	2.49456833090625	9.06446778623234e-39	2.08228953985329e-34	Up-Regulated
TADA2B	2.29939002289767	5.92226701388266	2.17423277288862e-11	4.57502060071223e-07	Up-Regulated
TAF1	1.9765315632713	4.51824825687623	1.32543789626155e-08	0.000264636930367582	Up-Regulated
TAF13	5.13428515906706	3.84267150971223	2.275157898045e-21	5.12047036534008e-17	Up-Regulated
TAF1D	4.63836311944294	2.83420852658227	3.73751838109329e-15	8.17133643658426e-11	Up-Regulated
TAF9B	2.96659483814945	2.82359614213175	1.11993701520312e-08	0.000224099396742143	Up-Regulated
TANC2	2.32160468165225	3.57287444598009	1.35568509322144e-09	2.76749554930225e-05	Up-Regulated
TANK	3.81656746349482	4.98066513486229	3.76512521031219e-15	8.23131673478451e-11	Up-Regulated
TARM1	3.42383030837798	1.26724252815012	2.3475138508584e-10	4.85184162695414e-06	Up-Regulated
TARSL2	2.10371487732327	3.89095807057408	1.54607998664133e-09	3.15230248476301e-05	Up-Regulated
TATDN1	4.62757587907784	1.45369880357234	1.24912542757284e-16	2.75794403153807e-12	Up-Regulated
TATDN3	1.89701079869262	3.02667514159442	3.25459228560112e-07	0.00624621351452567	Up-Regulated
TBC1D15	3.14125267227923	4.54529106997992	3.36089982940811e-14	7.29416089976443e-10	Up-Regulated
TBC1D20	2.04831553765973	8.725727986408	2.35185978792466e-09	4.77686241525377e-05	Up-Regulated
TBC1D23	2.26816001780918	3.94819846645473	2.55922396551614e-08	0.000507519704601505	Up-Regulated
TBC1D31	1.79819982933464	2.69152162730813	2.25630990321681e-06	0.0419041875225426	Up-Regulated
TBC1D32	3.01670010712901	2.61246868341547	4.31904239208081e-12	9.16975890262676e-08	Up-Regulated
TBCA	4.40113134907858	4.43297985190811	2.62647115466324e-30	5.99623364609618e-26	Up-Regulated
TBP	2.00102276537075	3.51857589007664	1.95049690295429e-06	0.0363338563082326	Up-Regulated
TBX5	2.45112253396499	2.2559232871626	1.56073298940564e-08	0.000311147728767909	Up-Regulated
TCAIM	2.24543128888965	4.39871515249659	2.02841998796309e-09	4.12479204552295e-05	Up-Regulated
TCEAL7	6.16761311179328	0.0278548316085597	7.88810012926565e-08	0.00154172917026497	Up-Regulated
TCEAL8	3.22120710051438	3.53733147147825	1.44299538889034e-10	2.9949369296419e-06	Up-Regulated
TCEB1	4.68930423703311	4.5885968000586	3.06829990132498e-27	6.98253008544526e-23	Up-Regulated
TDRD3	3.44676518111688	3.68557126730084	4.9056966671855e-18	1.09200807811549e-13	Up-Regulated
TEAD1	2.27166801954406	5.72216235405671	6.80595136673233e-08	0.00133226498003785	Up-Regulated
TECTB	4.23060574456387	1.60633667196591	4.61687099100341e-17	1.02212906869824e-12	Up-Regulated
TEK	2.23130092586217	4.65974624672031	3.55472382892373e-09	7.1958274468903e-05	Up-Regulated
TENM2	3.50599626785191	-1.5627724856591	5.91575233008027e-07	0.0112428873033176	Up-Regulated
TEX2	1.86486030262162	6.62948278170827	5.99667923218377e-08	0.00117600876422356	Up-Regulated
TFRC	3.99951890428709	4.55013829313099	3.16083497497291e-16	6.96047469838784e-12	Up-Regulated
TGM3	3.81153101420948	-0.421956082866181	4.27546728506694e-09	8.63943674293476e-05	Up-Regulated
TGOLN1	2.43555340723881	8.53113889191408	2.2766494102067e-10	4.70674499066133e-06	Up-Regulated
THEM4	4.38955952246825	3.29131418041175	4.67141434961874e-24	1.05774835118417e-19	Up-Regulated
THOC1	3.69429995784622	2.91479535229715	1.36409004424464e-11	2.87754794833407e-07	Up-Regulated
THOC2	4.76928703521801	4.3758314650152	1.32523436360089e-16	2.9253223342126e-12	Up-Regulated
THOC7	1.86988823606432	3.99446355783658	4.84345407731236e-08	0.00095236837522193	Up-Regulated
THRB	2.5341207176939	4.11474136988298	3.14651616546515e-12	6.69263988394439e-08	Up-Regulated
TIAM2	2.24437556628936	1.65672257150179	4.19288938014882e-08	0.000826250781252127	Up-Regulated
TIGAR	2.24978309013747	5.25887450663741	2.34949226655715e-11	4.94027738888971e-07	Up-Regulated
TIMM17A	2.03231665101216	6.27106073049712	1.37902648395733e-07	0.00267558718417401	Up-Regulated
TIMM21	3.53821790398384	3.54579821238965	3.38176548795023e-17	7.4953450274929e-13	Up-Regulated
TIMM9	1.90512292991588	4.05335005746095	3.70061901572528e-08	0.000730576206084486	Up-Regulated
TINAG	7.22961832912112	-0.22570309586105	1.86798805670751e-14	4.06175323050481e-10	Up-Regulated
TIPIN	2.60760137817183	1.88398774739588	1.54624713841026e-08	0.000308306216927622	Up-Regulated
TJP1	2.92458455509355	5.95654468477276	9.99609338796627e-14	2.16065558580891e-09	Up-Regulated
TLK2	2.38947513509253	4.93188136327036	1.49546161372039e-10	3.10233511766294e-06	Up-Regulated
TMC7	3.32813320526702	1.03675932659546	6.77902090227043e-13	1.4519984870573e-08	Up-Regulated
TMED5	3.65077602620185	8.01230507776571	3.72742859350129e-18	8.30284719202413e-14	Up-Regulated
TMEFF1	2.30087332853894	4.05743890048659	2.48973663204306e-11	5.23317742689131e-07	Up-Regulated
TMEM106B	4.13990240876192	7.12840275901967	8.15755945587692e-23	1.84262952989348e-18	Up-Regulated
TMEM126B	2.12764144126061	4.2302638625873	2.06908609334521e-10	4.28031840130324e-06	Up-Regulated
TMEM135	2.93222815569688	7.28495345851761	3.43694956879024e-15	7.51729609685801e-11	Up-Regulated
TMEM139	4.49485470675515	-0.73254111359171	1.10148223978304e-11	2.3256696010779e-07	Up-Regulated
TMEM161B	3.05071045075873	3.0518657542109	3.45017006402504e-07	0.00661501106375522	Up-Regulated
TMEM171	4.68084242641546	0.359792220023251	5.89456011210808e-16	1.29627271425369e-11	Up-Regulated
TMEM184A	5.85415906500812	1.4128509394197	2.65936063696351e-24	6.02398371484975e-20	Up-Regulated
TMEM184C	2.87484163382238	5.17029150345996	1.23038497525659e-09	2.51392258144427e-05	Up-Regulated
TMEM236	4.96669412434882	-2.22460129220349	3.60480584696963e-07	0.0069086104057173	Up-Regulated
TMEM246	3.85502183407548	4.49298090910919	6.93577571677241e-21	1.55853816131593e-16	Up-Regulated
TMEM253	3.90375250829364	1.52352622258345	1.16709310340543e-15	2.56130252473356e-11	Up-Regulated
TMEM266	3.88851967625382	2.41314771292855	2.23234348665915e-16	4.9205315132941e-12	Up-Regulated
TMEM28	2.60698987900321	1.4690324869625	8.52144036622687e-08	0.00166372601710213	Up-Regulated
TMEM37	3.06451981533777	5.08761444528226	2.04091178329519e-10	4.22264647963775e-06	Up-Regulated
TMEM38B	2.54628787848591	5.30834035708139	4.28266104165878e-14	9.28566567052456e-10	Up-Regulated
TMEM41A	2.17450131565122	3.79737319110634	5.86211031046229e-10	1.20431194218137e-05	Up-Regulated
TMEM45B	1.81532603109859	6.71091670049423	2.93721659836423e-07	0.00564474285873637	Up-Regulated
TMEM56	4.2664723492354	2.91872995002146	9.44541340659872e-11	1.96615725471759e-06	Up-Regulated
TMEM63B	2.34090109201072	6.25277221721986	2.28700301446065e-10	4.7279213317945e-06	Up-Regulated
TMEM65	2.7931381959542	5.55490213496801	1.16365102669017e-13	2.51453350357479e-09	Up-Regulated
TMEM69	5.20703386222505	4.11613061824034	8.92890452523986e-25	2.02400407778137e-20	Up-Regulated
TMEM79	2.86232274658979	5.84513524982937	2.25626260443086e-09	4.58495123846396e-05	Up-Regulated
TMEM94	1.83262028900703	7.13917952350696	1.80721169616959e-06	0.0337297990973092	Up-Regulated
TMTC3	2.89684166614175	3.42100787046532	1.83059675929814e-07	0.00353781129701959	Up-Regulated
TMX2	2.30681494999584	5.57373094995821	2.11895313907434e-10	4.38305456817528e-06	Up-Regulated
TMX4	3.42836844529348	5.63888152835178	2.21606021741903e-18	4.94048464871399e-14	Up-Regulated
TNFRSF23	4.14885442533776	0.510127065341218	1.8577763859179e-10	3.84726911759738e-06	Up-Regulated
TNNC1	5.71917035581418	4.33512573498697	3.48092275767006e-17	7.71372483099686e-13	Up-Regulated
TNNI1	5.11217959037714	4.45618003501349	6.84581391340966e-13	1.46616796583495e-08	Up-Regulated
TNNT1	5.91971311658987	5.60092337556692	4.56969184533389e-11	9.56345109391476e-07	Up-Regulated
TOM1L1	3.01724258326385	2.97857032458681	1.73577512641329e-13	3.74389337016083e-09	Up-Regulated
TPD52L1	3.83988895756579	2.31351493148437	1.14844136023071e-09	2.34798836099169e-05	Up-Regulated
TPMT	2.81393033354887	1.55359702632956	5.42776641257138e-11	1.13407751424267e-06	Up-Regulated
TPP1	1.99406627695322	7.09726539870222	1.8395021071233e-08	0.000365913759148966	Up-Regulated
TPTE	3.79081579231497	-1.54076043330614	2.94251871546284e-07	0.00565463821550493	Up-Regulated
TRAF4	2.74556750652208	7.70231276252162	2.88946935520913e-10	5.96242001447405e-06	Up-Regulated
TRAK2	2.14525372024089	6.31207349737464	3.01192700073703e-10	6.21240063172019e-06	Up-Regulated
TRAPPC8	3.22868775999858	5.07318450405564	1.05392905270165e-13	2.27785686160407e-09	Up-Regulated
TRDMT1	2.23021618822297	0.600830008480673	1.14201944790812e-06	0.0214916639901829	Up-Regulated
TRDN	5.05257524096453	3.82662471015089	1.60498148224902e-06	0.0300167184173785	Up-Regulated
TRIB1	2.21319908898817	5.80600218992236	3.32191922112768e-10	6.84846866627682e-06	Up-Regulated
TRIM16	1.87180389539657	4.11263391554426	2.30617128788816e-07	0.00444376145463169	Up-Regulated
TRIM2	2.44427087900544	4.18931368848156	9.56104912475018e-13	2.04424791336284e-08	Up-Regulated
TRIM66	2.50018959670908	0.668264985766783	2.10188196764492e-08	0.00041755987169234	Up-Regulated
TRIM67	3.89879362009543	5.09838088233851	1.29611582663995e-25	2.9417940917247e-21	Up-Regulated
TRIM80	5.42017394675788	2.33870809055525	1.21157897027284e-12	2.58744804891468e-08	Up-Regulated
TRIP11	1.7303912221479	5.12371217420671	1.76620439191607e-06	0.0329785684058569	Up-Regulated
TRMT2B	2.26396506053626	4.9562726040986	3.55734593276802e-09	7.20077963710903e-05	Up-Regulated
TRP53INP2	3.15215676546969	9.07028056472303	5.60181629407246e-14	1.21340942745904e-09	Up-Regulated
TRPC6	2.60966651296912	-0.144546257501694	3.15872603373077e-07	0.00606506985736645	Up-Regulated
TSGA10	3.88097715920985	2.00672633255569	2.58449791521774e-13	5.5620979633401e-09	Up-Regulated
TSHZ1	1.5381697368017	5.19555154057048	1.88576952809216e-06	0.0351564013122221	Up-Regulated
TSPAN18	1.95501444680193	6.77472369552942	3.78490015079738e-07	0.00724846227879206	Up-Regulated
TSTD3	3.51713351182414	4.49556382867248	2.7232587860441e-14	5.91273947625894e-10	Up-Regulated
TTC1	1.5532264082984	4.65741327447748	2.12458141372988e-06	0.0395065913883072	Up-Regulated
TTC19	2.10571459477931	4.57270806062563	8.80532687130161e-10	1.80306678343643e-05	Up-Regulated
TTC22	6.66441820813798	-0.00589604967152171	7.64812131260883e-13	1.63708036696392e-08	Up-Regulated
TTC25	6.40326387968992	6.92002269191531	8.75491067252686e-23	1.97729657539019e-18	Up-Regulated
TTC28	2.439043890692	6.50498515120456	4.92613175868508e-12	1.04493106865228e-07	Up-Regulated
TTC30A2	3.55062374600725	-1.3225421915255	4.0178852108484e-07	0.00768661619687408	Up-Regulated
TTC30B	2.22235720482619	3.60705044126317	1.38704765993909e-09	2.83138038823366e-05	Up-Regulated
TTC38	1.88629759557742	5.98639478837982	2.57986394242993e-08	0.000511561221144432	Up-Regulated
TTL	1.88021070020074	4.64951194758479	1.19612225843064e-08	0.000239187938680441	Up-Regulated
TTN	3.52146100966481	7.87436636812075	9.44885885834058e-08	0.00184309440890791	Up-Regulated
TTPA	4.16856610640472	2.40334899566424	6.94234431051365e-16	1.52564958567848e-11	Up-Regulated
TUBA8	4.67709810232393	7.25026000973843	8.35699738883371e-23	1.88759500021587e-18	Up-Regulated
TUFM	2.19550515502916	8.12963774300952	3.03729021823694e-08	0.000600988615482544	Up-Regulated
TUG1	4.1031206899674	5.38849254820774	1.33104658061596e-11	2.80797586646743e-07	Up-Regulated
TWNK	1.75905620815326	5.12693030426241	4.43269169645573e-08	0.000872752668115169	Up-Regulated
TXLNB	3.79680689250528	4.4625382506836	1.39397695320801e-08	0.000278168101012659	Up-Regulated
TXLNG	2.97140107244568	4.99012747781829	1.18237163941375e-10	2.45661355520994e-06	Up-Regulated
TXNDC9	1.97267832810658	4.43833464046906	3.27154682988409e-07	0.00627777121186458	Up-Regulated
TXNL4B	1.91388544969292	4.11833952083237	1.72650238801245e-08	0.000343660300333878	Up-Regulated
TXNRD1	1.68037438126376	6.45105790636299	5.24877828881767e-07	0.00999944751802654	Up-Regulated
U2SURP	3.18806278367574	4.73567975752751	9.67063090862623e-12	2.04369442991998e-07	Up-Regulated
UBA3	4.04441370432136	5.37195787808751	1.27484515448266e-20	2.86240982535991e-16	Up-Regulated
UBAP2L	1.84607462448384	6.83847592981654	2.29835752533353e-06	0.0426736041728677	Up-Regulated
UBE2K	2.484866405909	5.27321283167908	1.49131122687058e-10	3.0938742712657e-06	Up-Regulated
UBE2L3	2.09640048365873	6.55983634282679	1.43979813055326e-07	0.00279104867607749	Up-Regulated
UBE2V2	4.38537523506145	3.03199547361901	1.482478150016e-17	3.29199097992553e-13	Up-Regulated
UBE2W	4.53629915374366	4.01541793458893	8.42615689903779e-18	1.87262910924216e-13	Up-Regulated
UBE3C	1.58452610869176	5.35464816628942	1.22872271600665e-06	0.023097529615493	Up-Regulated
UBE4A	2.34660098354717	5.90225803204676	3.83496891914882e-07	0.00734358198327807	Up-Regulated
UBE4B	1.60123411792989	6.30518562899731	2.60754145746387e-06	0.0482791750765199	Up-Regulated
UBIAD1	1.9533490929087	5.16031472688098	1.30398508776211e-09	2.66312874473656e-05	Up-Regulated
UBQLN4	1.80550811781482	6.6097116730223	1.41574918056129e-07	0.00274499608619029	Up-Regulated
UBR5	1.93947018858322	6.76327010776227	3.4177935510595e-08	0.0006754927174314	Up-Regulated
UCP1	6.8855820539403	13.4474297910653	3.3149409234514e-20	7.43242904447038e-16	Up-Regulated
UCP3	2.23832827908856	7.14499443207906	8.83340505258015e-09	0.000177198105354758	Up-Regulated
UEVLD	2.55379547937821	3.32444082393665	1.62408800880416e-08	0.000323550813113964	Up-Regulated
UFM1	1.81769034554354	4.58810189700436	3.07104692094338e-08	0.000607637343777856	Up-Regulated
UFSP2	2.93804819981137	4.80419888453085	3.64826244384418e-13	7.83938633933238e-09	Up-Regulated
UGP2	4.03255773334894	6.59152880078591	2.24676505772305e-15	4.92086482942503e-11	Up-Regulated
UHMK1	1.98628726399101	6.03446281438795	1.95708466599368e-06	0.0364526589887984	Up-Regulated
UPF2	3.02785369441385	4.29233713980799	1.79400156368073e-14	3.90141520053649e-10	Up-Regulated
UQCC1	2.2821144299689	6.17840363573941	4.06247032469482e-11	8.50843784804083e-07	Up-Regulated
UQCRB	7.6276525684135	8.6343557185608	1.36716318971973e-52	3.15732667033874e-48	Up-Regulated
UQCRC1	2.20281112236454	9.68000036912226	4.16347250864448e-07	0.00795931039477565	Up-Regulated
UQCRC2	4.31713072893929	9.53791753588044	5.49252044064279e-25	1.24553886032456e-20	Up-Regulated
UQCRH	3.11737757864968	8.40972589495114	8.36660935873196e-13	1.78961774183277e-08	Up-Regulated
USMG5	3.71982524298069	6.79918505691383	6.89582270961992e-22	1.55411156406704e-17	Up-Regulated
USP13	2.93207972422262	3.20340155092753	5.02467777835265e-07	0.00958055311998499	Up-Regulated
USP15	2.97144303009833	5.49560481108605	7.96206101071581e-16	1.74934442466437e-11	Up-Regulated
USP16	2.1108436774517	5.4660872355371	1.35069324556604e-08	0.000269625385679893	Up-Regulated
USP2	2.14329153213084	5.13832491735928	5.40942235158679e-10	1.11185267014515e-05	Up-Regulated
USP25	2.64330389293319	5.7090228270672	3.64300667723827e-12	7.74029628712815e-08	Up-Regulated
USP32	2.64304472558929	4.51108950731015	2.22531120673185e-12	4.74035793258019e-08	Up-Regulated
USP33	2.78801669369374	5.82795608066713	3.58919387890827e-12	7.62739591206795e-08	Up-Regulated
USP34	2.49968124303055	5.26126333952807	1.51638098173549e-06	0.0283927175020154	Up-Regulated
USP40	2.35264354279807	4.94460995302067	8.48447276010991e-11	1.76723083120329e-06	Up-Regulated
USP45	2.40206263329738	3.67562943770115	9.22635435534754e-07	0.0174248928355094	Up-Regulated
USP46	2.20435102140265	4.05069182690113	1.38343921428636e-08	0.000276079129602987	Up-Regulated
USP8	2.82114693582661	7.19744007311847	1.74964414836081e-14	3.80530105826992e-10	Up-Regulated
USP9X	3.72033220966958	5.99013813519472	8.19031644187181e-11	1.7069438496505e-06	Up-Regulated
UTP14B	5.44067981182644	3.04803460350205	3.24357451349277e-22	7.31555795773159e-18	Up-Regulated
UTP6	2.22151532971869	4.39929635157541	1.33531382594109e-07	0.00259131001062128	Up-Regulated
UTY	3.88036141511511	3.16339670891964	2.34227519079734e-12	4.98904615639833e-08	Up-Regulated
VDAC3	3.65791149577153	5.113033225865	1.62662550935433e-15	3.5660511041575e-11	Up-Regulated
VGLL2	4.01687419468924	1.74158658008241	1.94186991310962e-06	0.0361770364812322	Up-Regulated
VIL1	4.22812810340175	1.06980035552521	1.01533253729028e-12	2.17027329845797e-08	Up-Regulated
VLDLR	3.55317910623224	6.70966988964509	4.66918447200188e-21	1.04953928561658e-16	Up-Regulated
VMN1R58	3.82940995631833	0.365640299213852	3.00802012148525e-12	6.40016441248416e-08	Up-Regulated
VPRBP	2.04520773460186	4.66682173025483	1.82653493939788e-09	3.71809452263832e-05	Up-Regulated
VPS13A	1.7625833798557	4.4328502132709	1.13054087451172e-06	0.0212858235853068	Up-Regulated
VPS26A	2.50042698787194	5.34584261480167	7.73149212449339e-09	0.000155317945288948	Up-Regulated
VPS33A	1.69723729371496	6.15920990823654	3.98531996747353e-07	0.0076251126937671	Up-Regulated
VPS35	2.61550593588207	5.82754310500984	2.89339887808338e-09	5.86694490508967e-05	Up-Regulated
VPS41	1.98662116989496	5.39009556847102	6.67300351348744e-08	0.00130690773811651	Up-Regulated
VPS54	3.02491094579885	4.80974981536459	5.16062283579971e-13	1.10705681073575e-08	Up-Regulated
VWA3A	2.47424114796445	3.78302513475518	2.05848708614856e-10	4.25859808382415e-06	Up-Regulated
VWA8	4.19370819279747	8.80358523130835	2.30267259750831e-26	5.23305374509738e-22	Up-Regulated
WAC	2.48321186540609	6.02845014436615	5.87667225737985e-08	0.00115300309689793	Up-Regulated
WDR61	2.32892222337741	4.78549044395441	5.48342065986782e-11	1.14559624425959e-06	Up-Regulated
WIPF3	5.31169873961213	3.41327039995081	6.31813636117187e-33	1.44609505034502e-28	Up-Regulated
WWP1	2.46711379509002	5.1090373951077	1.80778645343106e-08	0.000359695270639178	Up-Regulated
XIAP	2.21192078589855	5.39251796950494	8.36647807364204e-07	0.0158235199806792	Up-Regulated
XIRP1	4.10369444959238	2.94610110751225	7.8658686199871e-10	1.61203111498016e-05	Up-Regulated
XIRP2	4.36072101767512	5.14402165028838	1.88193094747433e-08	0.000374278426833695	Up-Regulated
XPNPEP3	2.51654958754392	4.66467896877398	1.62436056861718e-10	3.36762433085715e-06	Up-Regulated
XRCC4	3.86446042665584	1.06780330922752	2.64160822225822e-11	5.54975471414229e-07	Up-Regulated
XRCC6	3.28651859845461	6.89528712008708	1.06386723194424e-18	2.37444527497635e-14	Up-Regulated
YBX2	2.7450620825694	5.2440747558865	3.77727494122581e-13	8.11434202874128e-09	Up-Regulated
YIPF6	2.4031264811617	4.50590456233727	3.58231540915086e-09	7.25060638812135e-05	Up-Regulated
YIPF7	3.90985592962708	1.15212659684533	9.40501897160822e-08	0.00183463705079162	Up-Regulated
YME1L1	3.3138026280857	4.85671716901044	2.78958693044341e-11	5.85896943001029e-07	Up-Regulated
YWHAE	2.29495737986396	7.76017732138294	2.89361490071751e-07	0.00556326400811948	Up-Regulated
ZADH2	1.58380220258999	7.3323370764686	2.67947911195987e-06	0.0495730430503696	Up-Regulated
ZAK	3.2844414451711	4.74641903820855	2.69307932545362e-17	5.97136478832832e-13	Up-Regulated
ZBTB20	2.09883391028465	6.25630268036659	1.13276064853454e-06	0.0213242192086628	Up-Regulated
ZBTB26	2.74074815399448	1.81552945302893	6.15590866233042e-07	0.0116943796858291	Up-Regulated
ZBTB38	1.93890818510072	4.8793476157002	2.65728866158586e-08	0.000526568321179854	Up-Regulated
ZBTB41	2.70323133920342	3.78063082076817	8.16258245013442e-09	0.000163880167851349	Up-Regulated
ZBTB8OS	2.32640857199109	3.65052179447613	1.22764574022388e-08	0.000245369554098548	Up-Regulated
ZCCHC6	1.80654641759436	5.25894648196815	1.69552776793962e-07	0.00327948980874881	Up-Regulated
ZDBF2	5.02713804296257	-1.04679134160574	4.71988605086673e-07	0.00900837451668425	Up-Regulated
ZDHHC5	1.83167344198292	6.84909261153197	4.72561505679577e-08	0.000929528481671727	Up-Regulated
ZFAND1	2.10028262669429	3.58382174423484	5.41880094196804e-08	0.00106403575296484	Up-Regulated
ZFHX3	1.91104677238142	3.47826310450103	1.2923013977549e-07	0.00250874470346159	Up-Regulated
ZFHX4	3.49227533764279	3.78249309405764	1.02590636801145e-12	2.19246449907727e-08	Up-Regulated
ZFP106	2.44010226335149	8.3369176150725	6.43395427166922e-12	1.36264717519682e-07	Up-Regulated
ZFP11	2.55259069814459	1.63476795379909	1.54087786855068e-06	0.0288436928214001	Up-Regulated
ZFP131	4.08458805328962	4.54530123239956	7.77378168162073e-19	1.73588544950591e-14	Up-Regulated
ZFP143	2.49895283325433	3.51097385375602	5.87611901484423e-09	0.000118374417554037	Up-Regulated
ZFP146	1.89060701459734	4.77583758396313	1.00913671690722e-07	0.00196640380656541	Up-Regulated
ZFP160	4.0815634558228	1.91698223918184	2.23432934026951e-10	4.61992277687528e-06	Up-Regulated
ZFP27	2.35891696932703	3.50488163727144	9.74589895735634e-11	2.02812157302585e-06	Up-Regulated
ZFP280C	3.02579411380345	2.31860495223348	1.84191147108566e-06	0.0343627004045741	Up-Regulated
ZFP280D	2.27586389684481	2.90220297078469	1.12936237388232e-06	0.021265893500204	Up-Regulated
ZFP322A	3.99136977127407	2.56588621533189	7.01410198032611e-10	1.43936386738272e-05	Up-Regulated
ZFP35	2.37006383166482	2.78760376767786	5.30669595826972e-07	0.010105541113333	Up-Regulated
ZFP37	2.89860482997745	-0.520878364364234	4.4373492798987e-07	0.00847578085953451	Up-Regulated
ZFP51	3.50910224697615	1.43265478053576	4.06407559576727e-09	8.2163416319627e-05	Up-Regulated
ZFP52	5.14655524389377	1.38925607505504	2.81426089171737e-15	6.15957281370181e-11	Up-Regulated
ZFP532	2.00703978966243	4.82468269971282	1.3442375141488e-09	2.74439530888618e-05	Up-Regulated
ZFP609	1.94701702949506	5.11318426212332	8.63924731531953e-09	0.000173337858134571	Up-Regulated
ZFP612	2.34088941016395	2.14557566013063	8.25507258589941e-07	0.0156169463180045	Up-Regulated
ZFP638	2.19231965742116	4.13783730121156	1.76978321122998e-06	0.0330436223368749	Up-Regulated
ZFP639	1.7957856410774	4.21270369988774	3.02519256446805e-07	0.00581199995485601	Up-Regulated
ZFP641	2.2866502405826	3.39103176970479	1.05848360504833e-10	2.20111665669801e-06	Up-Regulated
ZFP667	2.55332573607461	1.59801930163525	5.26743877919754e-07	0.0100334173866155	Up-Regulated
ZFP672	1.70844042301335	5.21880386381053	2.62840943257679e-06	0.0486571154158615	Up-Regulated
ZFP691	2.36628540994433	4.49655253769033	2.20237961119854e-11	4.63380670196174e-07	Up-Regulated
ZFP715	2.40939298253554	4.09360514980546	2.39294739496085e-09	4.859836864426e-05	Up-Regulated
ZFP72	5.07873177649648	-1.08369233166694	9.34832407200416e-07	0.0176515055127583	Up-Regulated
ZFP729B	3.33629188344436	1.21066866247281	6.19189246207813e-07	0.0117621189209636	Up-Regulated
ZFP759	3.86482330039266	0.498709584226254	5.57242208673826e-09	0.000112317739580296	Up-Regulated
ZFP763	2.85314042842296	-0.0679559548763335	3.27748018709784e-07	0.00628882898300333	Up-Regulated
ZFP770	2.95067056054697	3.59509357075181	7.51692656513185e-09	0.000151037605473194	Up-Regulated
ZFP867	3.478064229054	0.940107069197693	7.14636529894076e-10	1.46621976838368e-05	Up-Regulated
ZFP869	2.44713561181117	2.60649269567036	4.66916573950695e-07	0.00891297048014482	Up-Regulated
ZFP870	2.2405777545265	2.04556232028282	1.68686488588859e-06	0.0315241309874859	Up-Regulated
ZFP874A	2.89099779265685	2.02925433666164	2.00084398743067e-06	0.0372497125139968	Up-Regulated
ZFP91	2.71483610376876	7.89241162200547	3.18981065849436e-10	6.57770855888123e-06	Up-Regulated
ZFP930	3.70030770567245	1.80429482610189	7.53559048838005e-12	1.59483237096075e-07	Up-Regulated
ZFP931	4.66425918575678	2.37538766457092	2.69931385435088e-14	5.86129010333749e-10	Up-Regulated
ZFP933	3.8854437943902	2.35546651967916	2.74769790152193e-11	5.77126467235666e-07	Up-Regulated
ZFP955B	2.83607558455852	0.536281181790286	2.6933004850006e-06	0.049817979071056	Up-Regulated
ZFP960	6.68830280765049	0.0254501746658588	9.06740842941252e-13	1.93933731488275e-08	Up-Regulated
ZFP961	2.966925422658	3.50197314997973	4.6656506936405e-12	9.90191046711324e-08	Up-Regulated
ZFP965	7.44632814493362	-1.57184671228613	4.65774783143412e-07	0.00889164061020773	Up-Regulated
ZFP966	4.87233259898914	1.82786345022612	2.78993620443202e-13	6.00226875021505e-09	Up-Regulated
ZFP97	4.19416380484337	-0.114565883641452	1.0008424876307e-08	0.00020054881767144	Up-Regulated
ZFP970	4.28295031981437	3.58625797683032	2.47588392639205e-13	5.32903108236247e-09	Up-Regulated
ZFP971	5.67389559521646	1.62351669654599	7.51486351412884e-14	1.62636676172776e-09	Up-Regulated
ZFP975	2.9093228249244	1.38186993115418	9.19559868789795e-07	0.0173677272418329	Up-Regulated
ZFP979	6.08638744873408	1.85084175486104	3.0447675196764e-12	6.47774289811154e-08	Up-Regulated
ZFP982	5.35539531765194	2.68340055356418	1.20346641607288e-14	2.62042777435708e-10	Up-Regulated
ZFP984	3.95613288556947	1.11747721429889	5.41123412157223e-07	0.0103008252738249	Up-Regulated
ZFP990	5.31996598122154	-1.96136531481648	6.16298580923628e-08	0.00120825336790077	Up-Regulated
ZFR	1.92106304654648	5.59047046450704	1.06986366391373e-07	0.00208270359454086	Up-Regulated
ZFYVE16	1.9739945653551	3.61191705062574	1.57759582455902e-06	0.0295183954733237	Up-Regulated
ZFYVE9	2.10394503704142	4.84777567103887	1.67588196655887e-08	0.000333718376000867	Up-Regulated
ZHX1	2.88602977806635	4.89986394525461	1.48213634784278e-11	3.12508448942651e-07	Up-Regulated
ZIC1	9.0128432676038	3.46716584178261	1.36616180068229e-42	3.14586077843111e-38	Up-Regulated
ZIC4	7.53219650485353	-1.51040530445995	2.73666601528928e-09	5.55105334541277e-05	Up-Regulated
ZNRD1AS	5.57239624057424	2.75053208131786	1.63655596210444e-27	3.72627427011561e-23	Up-Regulated
ZRANB2	2.29773916341002	5.05442427437065	2.10526410369245e-09	4.28000192280674e-05	Up-Regulated
ZRSR1	3.33265351914706	3.3037166380246	1.19993281493538e-15	2.63325256237568e-11	Up-Regulated
ZSWIM5	6.26611422795385	2.02092885122103	1.09049867608547e-29	2.48819082922423e-25	Up-Regulated
ZWINT	2.37056353244409	6.34032794225551	1.03837053920024e-06	0.0195784765166205	Up-Regulated
MT-ATP6	9.00356130270798	15.107954448371	1.10180629458565e-30	2.51707647998092e-26	Up-Regulated
MT-ATP8	8.48079432334155	12.2696633188278	1.1135502673132e-24	2.52375032583863e-20	Up-Regulated
MT-CO1	7.62086538103804	15.6971909756064	1.07945784977154e-37	2.47767960258063e-33	Up-Regulated
MT-CO2	8.17054143916859	14.9949808292702	9.69321635880884e-43	2.23225079527009e-38	Up-Regulated
MT-CO3	7.02053602661748	13.5644177661697	6.54232122955264e-44	1.50702369522745e-39	Up-Regulated
MT-CYTB	8.4860014821111	14.7825330225415	8.18600736538714e-37	1.87778822954616e-32	Up-Regulated
MT-ND1	9.42030001960416	14.9542798107592	6.80224012419e-35	1.55852925725441e-30	Up-Regulated
MT-ND2	9.86836843249422	14.8218852139987	5.15459012275166e-32	1.17906094467822e-27	Up-Regulated
MT-ND3	9.0114047859625	11.7645543307426	4.53706213450509e-32	1.03785296326804e-27	Up-Regulated
MT-ND4	8.89292748994841	14.3014519505805	3.65737680542909e-30	8.34832829607245e-26	Up-Regulated
MT-ND4L	8.83045940264021	12.3465976357504	2.45024847898975e-29	5.58950683027141e-25	Up-Regulated
MT-ND5	9.20594823180691	14.0913535919095	1.77183299116823e-30	4.04651218523e-26	Up-Regulated
MT-ND6	8.63314634213691	8.88207516030577	2.945806709616e-33	6.74354071965295e-29	Up-Regulated
0610009L18RIK	-3.69516610433317	1.72502073119006	1.28039997625067e-13	2.7654078687062e-09	Down-Regulated
1110032F04RIK	-8.09621132802935	1.14069847339018	5.52516615463632e-26	1.254875737041e-21	Down-Regulated
1110038B12RIK	-2.71479252488474	3.97765218356339	4.50397659809433e-09	9.09442954687206e-05	Down-Regulated
1300017J02RIK	-4.08938698148076	-0.179004194515707	2.98362489779674e-10	6.15432307668533e-06	Down-Regulated
1500002C15RIK	-3.39080306771055	-0.487325820614114	4.36290338866133e-08	0.000859186564329075	Down-Regulated
1500009L16RIK	-4.70966709136982	0.14480451649247	4.79901036941539e-13	1.02986762527654e-08	Down-Regulated
1500011B03RIK	-3.40953319784807	2.73939245121553	1.80393808632352e-14	3.92284376251912e-10	Down-Regulated
1500011K16RIK	-2.21662072137974	5.17796843361013	2.49314367876447e-06	0.046205431798542	Down-Regulated
1500015O10RIK	-4.70488578539266	-0.678909193876765	7.31030105225431e-10	1.4994889518384e-05	Down-Regulated
1600020E01RIK	-3.89308026349664	3.82652587326436	6.37253462976612e-21	1.43203598200104e-16	Down-Regulated
1700021A07RIK	-6.64747222816895	-1.9880248133298	1.80210567546206e-06	0.0336363024324993	Down-Regulated
1700028E10RIK	-2.45665319063265	-0.139111240491139	2.24962979757304e-06	0.0417846238601216	Down-Regulated
1700029E06RIK	-3.72851138031399	-1.19390106219491	4.85838616097546e-07	0.0092673716020607	Down-Regulated
1700097N02RIK	-10.1174278442724	1.04161018327592	7.24814231522792e-27	1.64858996959859e-22	Down-Regulated
1810010D01RIK	-3.80330374521664	-0.852751613283172	1.11559190059966e-07	0.00217004936504645	Down-Regulated
1810026B05RIK	-2.98945188191756	4.26624250097071	2.31767307237292e-13	4.99134072866231e-09	Down-Regulated
1810032O08RIK	-3.38809286867948	2.90047826240317	5.09474046088034e-15	1.11264036925166e-10	Down-Regulated
1810037I17RIK	-2.91569288544496	6.15123909420321	1.16434452027621e-14	2.53559306180551e-10	Down-Regulated
1810062O18RIK	-2.989045740227	0.447165524406755	1.64623162648166e-08	0.000327863490730088	Down-Regulated
2010016I18RIK	-6.37205046368343	4.77097087077232	1.72875426257436e-45	3.98374132267637e-41	Down-Regulated
2200002D01RIK	-3.72245434499991	1.93519612729944	1.60334951108061e-12	3.42026517703715e-08	Down-Regulated
2410002F23RIK	-2.61077814802893	5.44606647441591	1.04981172551504e-14	2.28680488168941e-10	Down-Regulated
2410006H16RIK	-5.4612897695073	5.84020520362063	1.15850402884462e-15	2.54256879210529e-11	Down-Regulated
2410016O06RIK	-1.99674913299458	3.18335200314483	3.91255832351976e-08	0.000771830380480743	Down-Regulated
2410022M11RIK	-2.90388326232294	4.23926597776166	5.07749809474918e-14	1.1002430621512e-09	Down-Regulated
2600006K01RIK	-6.00284039493391	-0.759152648048287	3.09951000833007e-11	6.50556155648398e-07	Down-Regulated
2610016A17RIK	-2.33203108116534	2.35702385354367	4.82840418446478e-08	0.000949505682874998	Down-Regulated
2610020H08RIK	-2.87277860649697	2.73000160196043	3.77183215621737e-12	8.01288023266818e-08	Down-Regulated
2610524H06RIK	-3.39495970585187	0.809823313368498	5.86239748558531e-12	1.24212477924582e-07	Down-Regulated
2810001G20RIK	-3.1376705582536	3.2257246955887	2.06056025728929e-12	4.39084785225775e-08	Down-Regulated
2810417H13RIK	-3.74859192502519	2.30458131125166	6.36780116040343e-13	1.36449243265125e-08	Down-Regulated
2810459M11RIK	-2.54931836058613	1.08801727262998	2.05535515110052e-06	0.0382439932965274	Down-Regulated
2810468N07RIK	-3.60104902716139	-0.317147155178535	7.95028219348835e-10	1.62917182708963e-05	Down-Regulated
2900041M22RIK	-3.32682278447938	-1.02170481022859	1.84358548543032e-06	0.0343920872307026	Down-Regulated
2900093K20RIK	-2.66869539328463	1.43806450698658	3.22743361718273e-08	0.000638354095142572	Down-Regulated
3300002I08RIK	-3.84551209244741	-0.792492198171553	7.63428858575716e-08	0.00149242707562967	Down-Regulated
3300005D01RIK	-5.96898074068791	-0.079024683676992	1.47193834914501e-14	3.20293784773954e-10	Down-Regulated
4833445I07RIK	-2.32060917272733	0.200173182509928	1.51862634925289e-06	0.0284317225107126	Down-Regulated
4930417O13RIK	-9.35093663690738	0.318286689841882	1.67916104619088e-19	3.75678700864285e-15	Down-Regulated
4930426D05RIK	-9.10997203856237	2.13969486822188	1.78378590668644e-32	4.08183729027058e-28	Down-Regulated
4930427A07RIK	-6.98006239952256	2.05170597464655	8.90958482250002e-31	2.03557284439658e-26	Down-Regulated
4930431F12RIK	-4.49873342144727	-0.860986079029005	2.77406300084383e-09	5.62663198461155e-05	Down-Regulated
4930431P19RIK	-2.37383757956087	1.39822695891406	5.49972929145958e-08	0.00107976185179226	Down-Regulated
4930432K21RIK	-2.89294305809328	0.275457297130271	2.65624787944346e-08	0.00052638864226931	Down-Regulated
4930439D14RIK	-8.07454147313582	-0.838419890794378	1.04109202186884e-11	2.19899456859136e-07	Down-Regulated
4930455G09RIK	-6.90426594316682	-1.79910965257872	4.82187031384799e-07	0.00920012855882197	Down-Regulated
4930481B07RIK	-3.36710691028811	0.266932163105462	1.17839504217551e-09	2.40828594769409e-05	Down-Regulated
4930523C07RIK	-2.41506153656213	1.2262384483262	1.94082987039061e-06	0.0361596013152475	Down-Regulated
4930524J08RIK	-3.43680400083871	-1.13629326363395	2.42606016588482e-06	0.0449985639568317	Down-Regulated
4930544I03RIK	-5.1844006026682	-0.296698797253393	7.00556060482201e-09	0.000140881823762971	Down-Regulated
4930570N18RIK	-6.76967012852932	-1.90390533095578	7.51646152904058e-07	0.0142406880129203	Down-Regulated
4930599N23RIK	-3.82458839304002	0.0363006777883882	7.58052439044158e-10	1.55431072101614e-05	Down-Regulated
4931428F04RIK	-2.00950119055857	1.54601843612437	1.4791248272249e-06	0.0277099245132313	Down-Regulated
4933407K13RIK	-2.39410923596235	1.0547456651284	4.43158075929005e-07	0.00846520556639585	Down-Regulated
4933433G15RIK	-3.31865175976679	-0.698578012819739	2.45885789153291e-07	0.00473600618488154	Down-Regulated
5031425E22RIK	-2.10574858970513	5.00557211649844	1.51980038993748e-08	0.000303124187773031	Down-Regulated
5430402O13RIK	-4.23526430154912	0.0894016746544688	3.37274138519774e-09	6.83148767571802e-05	Down-Regulated
5430405H02RIK	-1.87134041062413	2.60267353953307	2.21075836627648e-06	0.0410781012037834	Down-Regulated
5830411N06RIK	-11.7847482506488	2.6608808298292	1.03883027280864e-42	2.39221835222373e-38	Down-Regulated
5830468F06RIK	-9.00390571458479	0.00106349805723845	2.18903629601675e-15	4.79530291005429e-11	Down-Regulated
6030468B19RIK	-8.41023045899618	-0.539745691753367	1.09781639521578e-14	2.39093432714045e-10	Down-Regulated
6330403K07RIK	-5.02942793189483	-0.891617812477138	1.46114153298671e-10	3.03216090925401e-06	Down-Regulated
6330562C20RIK	-3.06658244577107	0.685882234649065	4.86746290354318e-09	9.82302688564049e-05	Down-Regulated
9330160F10RIK	-2.51383439761632	0.456168505835867	1.25031987543019e-06	0.0234935104593334	Down-Regulated
9330175E14RIK	-3.49033927177534	3.10992506738846	1.06419064441706e-16	2.35037145725952e-12	Down-Regulated
[truncated: 2,668 more rows]
