# Supplementary material for: Constitutively active receptor ADGRA3 signaling induces adipose thermogenesis
Source: eLife. 2024 Dec 24;13:RP100205. doi: 10.7554/eLife.100205 (PMC11668527; doi:10.7554/eLife.100205)
Supplement: Figure 1—source data 1. [file elife-100205-fig1-data1.zip › Figure 1-Source Data 1 -Numerical source data/Figure 1D-Source Data 1.xlsx]

## Sheet: Sheet1
RPKM of mouse fat
Adrb3	Adgra3
163.43	5.268
111.78	8.02
