# Supplementary material for: Constitutively active receptor ADGRA3 signaling induces adipose thermogenesis
Source: eLife. 2024 Dec 24;13:RP100205. doi: 10.7554/eLife.100205 (PMC11668527; doi:10.7554/eLife.100205)
Supplement: Figure 1—figure supplement 1—source data 1. [file elife-100205-fig1-figsupp1-data1.zip]

Archive with 6 entries (5 files):
- Figure 1-figure supplement 1-Source Data 1-Numerical source data/
- Figure 1-figure supplement 1-Source Data 1-Numerical source data/Figure 1-figure supplement 1A-Source Data 1.xlsx
- Figure 1-figure supplement 1-Source Data 1-Numerical source data/Figure 1-figure supplement 1B-Source Data 1.xlsx
- Figure 1-figure supplement 1-Source Data 1-Numerical source data/Figure 1-figure supplement 1E-Source Data 1.xlsx
- Figure 1-figure supplement 1-Source Data 1-Numerical source data/Figure 1-figure supplement 1G-Source Data 1.xlsx
- Figure 1-figure supplement 1-Source Data 1-Numerical source data/Figure 1-figure supplement 1H-Source Data 1.xlsx
