# Supplementary material for: Constitutively active receptor ADGRA3 signaling induces adipose thermogenesis
Source: eLife. 2024 Dec 24;13:RP100205. doi: 10.7554/eLife.100205 (PMC11668527; doi:10.7554/eLife.100205)
Supplement: Figure 1—figure supplement 1—source data 1. [file elife-100205-fig1-figsupp1-data1.zip › Figure 1-figure supplement 1-Source Data 1-Numerical source data/Figure 1-figure supplement 1A-Source Data 1.xlsx]

## Sheet: Sheet1
Adgra3
iWAT-NCD	iWAT-HFD	BAT-NCD	BAT-HFD
0.950439	0.686184	2.00926	1.09177
1.03288	0.66281	1.39152	1.09177
1.01866	0.640232	1.71317	1.20303
Ucp1
iWAT-NCD	iWAT-HFD	BAT-NCD	BAT-HFD
0.80478	0.290511	22329.5	16121.1
0.97716	0.33371	19304.7	15464.4
1.27162	0.340722	19574.2	17398.4
