# Supplementary material for: Constitutively active receptor ADGRA3 signaling induces adipose thermogenesis
Source: eLife. 2024 Dec 24;13:RP100205. doi: 10.7554/eLife.100205 (PMC11668527; doi:10.7554/eLife.100205)
Supplement: Figure 2—source data 1. [file elife-100205-fig2-data1.zip]

Archive with 9 entries (6 files):
- Figure 2-Source Data 1-Raw uncropped blots/
- Figure 2-Source Data 1-Raw uncropped blots/Figure 2B/
- Figure 2-Source Data 1-Raw uncropped blots/Figure 2B/ADGRA3.tif
- Figure 2-Source Data 1-Raw uncropped blots/Figure 2B/UCP1.tif
- Figure 2-Source Data 1-Raw uncropped blots/Figure 2B/α-TUBULIN.tif
- Figure 2-Source Data 1-Raw uncropped blots/Figure 2I/
- Figure 2-Source Data 1-Raw uncropped blots/Figure 2I/FLAG.tif
- Figure 2-Source Data 1-Raw uncropped blots/Figure 2I/TUBULIN.tif
- Figure 2-Source Data 1-Raw uncropped blots/Figure 2I/UCP1.tif
