# Supplementary material for: Constitutively active receptor ADGRA3 signaling induces adipose thermogenesis
Source: eLife. 2024 Dec 24;13:RP100205. doi: 10.7554/eLife.100205 (PMC11668527; doi:10.7554/eLife.100205)
Supplement: Figure 2—source data 3. [file elife-100205-fig2-data3.zip]

Archive with 11 entries (10 files):
- Figure 2-Source Data 3 -Numerical source data/
- Figure 2-Source Data 3 -Numerical source data/Figure 2A-Source Data 1.xlsx
- Figure 2-Source Data 3 -Numerical source data/Figure 2D-Source Data 1.xlsx
- Figure 2-Source Data 3 -Numerical source data/Figure 2E-Source Data 1.xlsx
- Figure 2-Source Data 3 -Numerical source data/Figure 2F-Source Data 1.xlsx
- Figure 2-Source Data 3 -Numerical source data/Figure 2G-Source Data 1.xlsx
- Figure 2-Source Data 3 -Numerical source data/Figure 2H-Source Data 1.xlsx
- Figure 2-Source Data 3 -Numerical source data/Figure 2K-Source Data 1.xlsx
- Figure 2-Source Data 3 -Numerical source data/Figure 2L-Source Data 1.xlsx
- Figure 2-Source Data 3 -Numerical source data/Figure 2M-Source Data 1.xlsx
- Figure 2-Source Data 3 -Numerical source data/Figure 2N-Source Data 1.xlsx
