# Supplementary material for: Constitutively active receptor ADGRA3 signaling induces adipose thermogenesis
Source: eLife. 2024 Dec 24;13:RP100205. doi: 10.7554/eLife.100205 (PMC11668527; doi:10.7554/eLife.100205)
Supplement: Figure 2—source data 3. [file elife-100205-fig2-data3.zip › Figure 2-Source Data 3 -Numerical source data/Figure 2D-Source Data 1.xlsx]

## Sheet: Sheet1
TG level in 3T3-L1
shNC	shAdagra3-1	shAdagra3-2	shAdagra3-3
0.050952	0.060715	0.062835	0.060313
0.057045	0.068566	0.069736	0.06992
0.05433	0.067926	0.061667	0.064992
