# Supplementary material for: Constitutively active receptor ADGRA3 signaling induces adipose thermogenesis
Source: eLife. 2024 Dec 24;13:RP100205. doi: 10.7554/eLife.100205 (PMC11668527; doi:10.7554/eLife.100205)
Supplement: Figure 2—source data 3. [file elife-100205-fig2-data3.zip › Figure 2-Source Data 3 -Numerical source data/Figure 2H-Source Data 1.xlsx]

## Sheet: Sheet1
Adgra3			Ucp1
CON	Adagra3 OE		CON	Adagra3 OE
0.45398	473400		1.52412	1.99719
0.715836	453173		1.04897	1.57568
0.875817	364283		0.419277	1.41419
1.95437	331053		1.00764	1.41223
	368346			1.66206
