# Supplementary material for: Constitutively active receptor ADGRA3 signaling induces adipose thermogenesis
Source: eLife. 2024 Dec 24;13:RP100205. doi: 10.7554/eLife.100205 (PMC11668527; doi:10.7554/eLife.100205)
Supplement: Figure 2—source data 3. [file elife-100205-fig2-data3.zip › Figure 2-Source Data 3 -Numerical source data/Figure 2K-Source Data 1.xlsx]

## Sheet: Sheet1
TG level in 3T3-L1
CON	Adagra3 OE
0.646158	0.587921
0.602168	0.58052
0.654358	0.604613
0.609522	0.594984
