# Supplementary material for: Constitutively active receptor ADGRA3 signaling induces adipose thermogenesis
Source: eLife. 2024 Dec 24;13:RP100205. doi: 10.7554/eLife.100205 (PMC11668527; doi:10.7554/eLife.100205)
Supplement: Figure 2—source data 3. [file elife-100205-fig2-data3.zip › Figure 2-Source Data 3 -Numerical source data/Figure 2L-Source Data 1.xlsx]

## Sheet: Sheet1
Glucose uptake in 3T3-L1
CON	Adgra3 OE
0.821424	1.94273
0.814564	1.79316
0.933063	1.73463
1.43095	1.90424
