# Supplementary material for: Constitutively active receptor ADGRA3 signaling induces adipose thermogenesis
Source: eLife. 2024 Dec 24;13:RP100205. doi: 10.7554/eLife.100205 (PMC11668527; doi:10.7554/eLife.100205)
Supplement: Figure 3—source data 1. [file elife-100205-fig3-data1.zip]

Archive with 9 entries (6 files):
- Figure 3-Source Data 1-Raw uncropped blots/
- Figure 3-Source Data 1-Raw uncropped blots/Figure 3H/
- Figure 3-Source Data 1-Raw uncropped blots/Figure 3H/ADGRA3.tif
- Figure 3-Source Data 1-Raw uncropped blots/Figure 3H/HSP90.tif
- Figure 3-Source Data 1-Raw uncropped blots/Figure 3H/UCP1.tif
- Figure 3-Source Data 1-Raw uncropped blots/Figure 3I/
- Figure 3-Source Data 1-Raw uncropped blots/Figure 3I/ADGRA3.tif
- Figure 3-Source Data 1-Raw uncropped blots/Figure 3I/HSP90.tif
- Figure 3-Source Data 1-Raw uncropped blots/Figure 3I/UCP1.tif
