# Supplementary material for: Constitutively active receptor ADGRA3 signaling induces adipose thermogenesis
Source: eLife. 2024 Dec 24;13:RP100205. doi: 10.7554/eLife.100205 (PMC11668527; doi:10.7554/eLife.100205)
Supplement: Figure 3—source data 3. [file elife-100205-fig3-data3.zip]

Archive with 11 entries (10 files):
- Figure 3-Source Data 3 -Numerical source data/
- Figure 3-Source Data 3 -Numerical source data/Figure 3B-Source Data 1.xlsx
- Figure 3-Source Data 3 -Numerical source data/Figure 3C-Source Data 1.xlsx
- Figure 3-Source Data 3 -Numerical source data/Figure 3D-Source Data 1.xlsx
- Figure 3-Source Data 3 -Numerical source data/Figure 3E-Source Data 2.xlsx
- Figure 3-Source Data 3 -Numerical source data/Figure 3F-Source Data 1.xlsx
- Figure 3-Source Data 3 -Numerical source data/Figure 3G-Source Data 1.xlsx
- Figure 3-Source Data 3 -Numerical source data/Figure 3L-Source Data 1.xlsx
- Figure 3-Source Data 3 -Numerical source data/Figure 3M-Source Data 1.xlsx
- Figure 3-Source Data 3 -Numerical source data/Figure 3N-Source Data 1.xlsx
- Figure 3-Source Data 3 -Numerical source data/Figure 3O-Source Data 1.xlsx
