# Supplementary material for: Constitutively active receptor ADGRA3 signaling induces adipose thermogenesis
Source: eLife. 2024 Dec 24;13:RP100205. doi: 10.7554/eLife.100205 (PMC11668527; doi:10.7554/eLife.100205)
Supplement: Figure 3—source data 3. [file elife-100205-fig3-data3.zip › Figure 3-Source Data 3 -Numerical source data/Figure 3E-Source Data 2.xlsx]

## Sheet: Sheet1
NCD-shNC	NCD-shAdgra3
37.5	37.1
37.3	36.6
37.2	36.6
37.2	35.8
37.4	36.5
