# Supplementary material for: Constitutively active receptor ADGRA3 signaling induces adipose thermogenesis
Source: eLife. 2024 Dec 24;13:RP100205. doi: 10.7554/eLife.100205 (PMC11668527; doi:10.7554/eLife.100205)
Supplement: Figure 3—source data 3. [file elife-100205-fig3-data3.zip › Figure 3-Source Data 3 -Numerical source data/Figure 3N-Source Data 1.xlsx]

## Sheet: Sheet1
NCD-shNC	NCD-shAdgra3
3.90742	5.6022
4.99692	5.23903
4.39164	5.36008
4.75481	5.23903
4.99692	5.48114
