# Supplementary material for: Constitutively active receptor ADGRA3 signaling induces adipose thermogenesis
Source: eLife. 2024 Dec 24;13:RP100205. doi: 10.7554/eLife.100205 (PMC11668527; doi:10.7554/eLife.100205)
Supplement: Figure 3—figure supplement 1—source data 1. [file elife-100205-fig3-figsupp1-data1.zip › Figure 3-figure supplement 1-Source Data 1-Numerical source data/Figure 3-figure supplement 1B-Source Data 1.xlsx]

## Sheet: Sheet1
	NCD-shNC				NCD-shAdgra3
Lung	1.02972	0.952152	1.02803	0.990099	1.10409	1.17013	1.18944	0.573162
Kidney	0.954455	1.02699	0.971333	1.04723	0.857866	1.30236	0.599436	0.581419
Stomach	0.95883	0.995705	1.04539	1.00008	1.30738	0.971759	0.846806	0.94407
Muscle	0.77691	1.11027	1.08692	1.0259	0.518837	0.688085	0.701562	0.633932
Brain	0.906894	1.02469	1.08989	0.978521	0.727308	1.45973	0.784088	0.782626
