# Supplementary material for: Constitutively active receptor ADGRA3 signaling induces adipose thermogenesis
Source: eLife. 2024 Dec 24;13:RP100205. doi: 10.7554/eLife.100205 (PMC11668527; doi:10.7554/eLife.100205)
Supplement: Figure 3—figure supplement 1—source data 1. [file elife-100205-fig3-figsupp1-data1.zip › Figure 3-figure supplement 1-Source Data 1-Numerical source data/Figure 3-figure supplement 1C-Source Data 1.xlsx]

## Sheet: Sheet1
NCD-shNC	NCD-shAdgra3
3.37	3.53
3.53	3.67
3.2	3.43
3.46	3.61
