# Supplementary material for: Constitutively active receptor ADGRA3 signaling induces adipose thermogenesis
Source: eLife. 2024 Dec 24;13:RP100205. doi: 10.7554/eLife.100205 (PMC11668527; doi:10.7554/eLife.100205)
Supplement: Figure 3—figure supplement 1—source data 1. [file elife-100205-fig3-figsupp1-data1.zip › Figure 3-figure supplement 1-Source Data 1-Numerical source data/Figure 3-figure supplement 1D-Source Data 1.xlsx]

## Sheet: Sheet1
NCD-shNC	NCD-shAdgra3
0.883556	0.896
0.908444	0.920889
0.920889	1.08267
0.846222	1.18222
0.759111	1.10756
