# Supplementary material for: Constitutively active receptor ADGRA3 signaling induces adipose thermogenesis
Source: eLife. 2024 Dec 24;13:RP100205. doi: 10.7554/eLife.100205 (PMC11668527; doi:10.7554/eLife.100205)
Supplement: Figure 3—figure supplement 1—source data 1. [file elife-100205-fig3-figsupp1-data1.zip › Figure 3-figure supplement 1-Source Data 1-Numerical source data/Figure 3-figure supplement 1J-Source Data 1.xlsx]

## Sheet: Sheet1
Adgra3
Left-shNC	Right-shAdgra3
1.03059	0.262493
0.895663	0.355206
1.02016	0.586583
1.05359	0.377087
	Left-shNC				Right-shAdgra3
Ucp-1	0.995695	1.19441	0.845575	0.964321	0.187406	0.235119	0.473797	0.138424
Cidea	0.990209	1.32806	0.798401	0.883325	0.324945	0.345975	0.710052	0.316357
Cox8b	0.715013	0.850848	1.17794	1.2562	0.428252	0.468096	0.72317	0.399719
Ckb	0.829775	1.34939	1.05425	0.766582	0.529159	0.378949	0.817468	0.474253
Pparα	0.768091	0.80586	1.05974	1.36631	0.24502	0.634569	0.437304	0.227323
Pparγ	0.772247	0.921927	1.07459	1.23124	0.514389	0.962227	0.550514	0.654994
Atgl	0.945294	0.836048	1.32014	0.898522	0.47165	0.469423	0.722572	0.36627
Hsl	0.984688	1.18679	0.939415	0.889104	0.439658	0.609633	0.470018	0.145125
