# Supplementary material for: Constitutively active receptor ADGRA3 signaling induces adipose thermogenesis
Source: eLife. 2024 Dec 24;13:RP100205. doi: 10.7554/eLife.100205 (PMC11668527; doi:10.7554/eLife.100205)
Supplement: Figure 4—source data 1. [file elife-100205-fig4-data1.zip]

Archive with 9 entries (6 files):
- Figure 4-Source Data 1-Raw uncropped blots/
- Figure 4-Source Data 1-Raw uncropped blots/Figure 4H/
- Figure 4-Source Data 1-Raw uncropped blots/Figure 4H/FLAG.tif
- Figure 4-Source Data 1-Raw uncropped blots/Figure 4H/UCP1.tif
- Figure 4-Source Data 1-Raw uncropped blots/Figure 4H/α-Tubulin.jpg
- Figure 4-Source Data 1-Raw uncropped blots/Figure 4I/
- Figure 4-Source Data 1-Raw uncropped blots/Figure 4I/FLAG.tif
- Figure 4-Source Data 1-Raw uncropped blots/Figure 4I/UCP1.jpg
- Figure 4-Source Data 1-Raw uncropped blots/Figure 4I/α-Tubulin.jpg
