# Supplementary material for: Constitutively active receptor ADGRA3 signaling induces adipose thermogenesis
Source: eLife. 2024 Dec 24;13:RP100205. doi: 10.7554/eLife.100205 (PMC11668527; doi:10.7554/eLife.100205)
Supplement: Figure 4—source data 3. [file elife-100205-fig4-data3.zip]

Archive with 11 entries (10 files):
- Figure 4-Source Data 3 -Numerical source data/
- Figure 4-Source Data 3 -Numerical source data/Figure 4B-Source Data 1.xlsx
- Figure 4-Source Data 3 -Numerical source data/Figure 4C-Source Data 1.xlsx
- Figure 4-Source Data 3 -Numerical source data/Figure 4D-Source Data 1.xlsx
- Figure 4-Source Data 3 -Numerical source data/Figure 4E-Source Data 1.xlsx
- Figure 4-Source Data 3 -Numerical source data/Figure 4F-Source Data 1.xlsx
- Figure 4-Source Data 3 -Numerical source data/Figure 4G-Source Data 1.xlsx
- Figure 4-Source Data 3 -Numerical source data/Figure 4L-Source Data 1.xlsx
- Figure 4-Source Data 3 -Numerical source data/Figure 4M-Source Data 1.xlsx
- Figure 4-Source Data 3 -Numerical source data/Figure 4N-Source Data 1.xlsx
- Figure 4-Source Data 3 -Numerical source data/Figure 4O-Source Data 1.xlsx
