# Supplementary material for: Constitutively active receptor ADGRA3 signaling induces adipose thermogenesis
Source: eLife. 2024 Dec 24;13:RP100205. doi: 10.7554/eLife.100205 (PMC11668527; doi:10.7554/eLife.100205)
Supplement: Figure 4—source data 3. [file elife-100205-fig4-data3.zip › Figure 4-Source Data 3 -Numerical source data/Figure 4O-Source Data 1.xlsx]

## Sheet: Sheet1
HFD-CON	HFD-Adgra3 OE
1.76598	2.05771
2.75466	1.81797
1.94845	1.35295
2.54356	0.908533
2.591	1.87463
2.0761	1.13889
