# Supplementary material for: Constitutively active receptor ADGRA3 signaling induces adipose thermogenesis
Source: eLife. 2024 Dec 24;13:RP100205. doi: 10.7554/eLife.100205 (PMC11668527; doi:10.7554/eLife.100205)
Supplement: Figure 4—figure supplement 1—source data 1. [file elife-100205-fig4-figsupp1-data1.zip]

Archive with 9 entries (6 files):
- Figure 4-figure supplement 1-Source Data 1-Raw uncropped blots/
- Figure 4-figure supplement 1-Source Data 1-Raw uncropped blots/Figure 4-figure supplement 1J/
- Figure 4-figure supplement 1-Source Data 1-Raw uncropped blots/Figure 4-figure supplement 1J/FLAG.tif
- Figure 4-figure supplement 1-Source Data 1-Raw uncropped blots/Figure 4-figure supplement 1J/HSP90.tif
- Figure 4-figure supplement 1-Source Data 1-Raw uncropped blots/Figure 4-figure supplement 1J/UCP1.tif
- Figure 4-figure supplement 1-Source Data 1-Raw uncropped blots/Figure 4-figure supplement 1K/
- Figure 4-figure supplement 1-Source Data 1-Raw uncropped blots/Figure 4-figure supplement 1K/FLAG.tif
- Figure 4-figure supplement 1-Source Data 1-Raw uncropped blots/Figure 4-figure supplement 1K/HSP90.tif
- Figure 4-figure supplement 1-Source Data 1-Raw uncropped blots/Figure 4-figure supplement 1K/UCP1.tif
