# Supplementary material for: Constitutively active receptor ADGRA3 signaling induces adipose thermogenesis
Source: eLife. 2024 Dec 24;13:RP100205. doi: 10.7554/eLife.100205 (PMC11668527; doi:10.7554/eLife.100205)
Supplement: Figure 4—figure supplement 1—source data 2. [file elife-100205-fig4-figsupp1-data2.zip]

Archive with 3 entries (2 files):
- Figure 4-figure supplement 1-Source Data 2 -Uncropped and labeled blots/
- Figure 4-figure supplement 1-Source Data 2 -Uncropped and labeled blots/Figure 4-figure supplement 1J.pdf
- Figure 4-figure supplement 1-Source Data 2 -Uncropped and labeled blots/Figure 4-figure supplement 1K.pdf
