# Supplementary material for: Constitutively active receptor ADGRA3 signaling induces adipose thermogenesis
Source: eLife. 2024 Dec 24;13:RP100205. doi: 10.7554/eLife.100205 (PMC11668527; doi:10.7554/eLife.100205)
Supplement: Figure 4—figure supplement 1—source data 3. [file elife-100205-fig4-figsupp1-data3.zip]

Archive with 8 entries (7 files):
- Figure 4-figure supplement 1-Source Data 3 -Numerical source data/
- Figure 4-figure supplement 1-Source Data 3 -Numerical source data/Figure 4-figure supplement 1B-Source Data 1.xlsx
- Figure 4-figure supplement 1-Source Data 3 -Numerical source data/Figure 4-figure supplement 1C-Source Data 1.xlsx
- Figure 4-figure supplement 1-Source Data 3 -Numerical source data/Figure 4-figure supplement 1D-Source Data 1.xlsx
- Figure 4-figure supplement 1-Source Data 3 -Numerical source data/Figure 4-figure supplement 1E-Source Data 2.xlsx
- Figure 4-figure supplement 1-Source Data 3 -Numerical source data/Figure 4-figure supplement 1F-Source Data 1.xlsx
- Figure 4-figure supplement 1-Source Data 3 -Numerical source data/Figure 4-figure supplement 1H-Source Data 1.xlsx
- Figure 4-figure supplement 1-Source Data 3 -Numerical source data/Figure 4-figure supplement 1I-Source Data 1.xlsx
