# Supplementary material for: Constitutively active receptor ADGRA3 signaling induces adipose thermogenesis
Source: eLife. 2024 Dec 24;13:RP100205. doi: 10.7554/eLife.100205 (PMC11668527; doi:10.7554/eLife.100205)
Supplement: Figure 4—figure supplement 1—source data 3. [file elife-100205-fig4-figsupp1-data3.zip › Figure 4-figure supplement 1-Source Data 3 -Numerical source data/Figure 4-figure supplement 1B-Source Data 1.xlsx]

## Sheet: Sheet1
	NCD-CON				NCD-Adgra3 OE
iWAT	0.94496	1.08623	0.983724	0.985089	3.59583	3.77984	3.73039	3.36435
BAT	0.928226	1.11694	0.976402	0.978435	3.59888	3.82258	3.53951	3.61137
Heart	0.984027	1.12332	0.974524	0.918129	2.4773	2.99129	2.428	2.43812
Liver	1.02917	1.05007	0.976357	0.944407	6.35759	6.01048	5.91952	5.63525
Spleen	1.16481	1.08681	0.924727	0.823648	1.83668	3.56055	3.32672	4.21666
