# Supplementary material for: Constitutively active receptor ADGRA3 signaling induces adipose thermogenesis
Source: eLife. 2024 Dec 24;13:RP100205. doi: 10.7554/eLife.100205 (PMC11668527; doi:10.7554/eLife.100205)
Supplement: Figure 4—figure supplement 1—source data 3. [file elife-100205-fig4-figsupp1-data3.zip › Figure 4-figure supplement 1-Source Data 3 -Numerical source data/Figure 4-figure supplement 1C-Source Data 1.xlsx]

## Sheet: Sheet1
	NCD-CON				NCD-Adgra3 OE
Lung	0.951027	1.0789	0.968993	1.00108	0.94315	0.771939	1.18884	1.10233
Kidney	1.00087	1.07792	0.991889	0.929322	2.71556	3.32246	3.45635	2.69868
Stomach	1.08002	0.967313	1.06441	0.88826	2.47093	2.77032	3.06748	2.47607
Muscle	1.00228	1.06458	0.937103	0.996043	3.17835	2.59418	2.84471	3.35725
Brain	0.921223	0.959013	1.13652	0.983245	1.19302	1.09553	1.48929	1.47593
