# Supplementary material for: Constitutively active receptor ADGRA3 signaling induces adipose thermogenesis
Source: eLife. 2024 Dec 24;13:RP100205. doi: 10.7554/eLife.100205 (PMC11668527; doi:10.7554/eLife.100205)
Supplement: Figure 4—figure supplement 1—source data 3. [file elife-100205-fig4-figsupp1-data3.zip › Figure 4-figure supplement 1-Source Data 3 -Numerical source data/Figure 4-figure supplement 1D-Source Data 1.xlsx]

## Sheet: Sheet1
NCD-CON	NCD-Adgra3 OE
35.4333	35.8333
35.3	36.4333
35.3333	35.75
35.5	36.12
35.2	35.58
