# Supplementary material for: Constitutively active receptor ADGRA3 signaling induces adipose thermogenesis
Source: eLife. 2024 Dec 24;13:RP100205. doi: 10.7554/eLife.100205 (PMC11668527; doi:10.7554/eLife.100205)
Supplement: Figure 4—figure supplement 1—source data 3. [file elife-100205-fig4-figsupp1-data3.zip › Figure 4-figure supplement 1-Source Data 3 -Numerical source data/Figure 4-figure supplement 1H-Source Data 1.xlsx]

## Sheet: Sheet1
Adgra3
NCD-CON	NCD-Adgra3 OE
0.69823	8.16116
0.914956	9.53858
1.38681	8.17815
	NCD-WT-CON			NCD-WT-Adgra3OE
Ucp-1	0.889147	0.612378	1.49848	1.84484	3.56399	4.00692
Cidea	0.651838	1.38183	0.966328	2.03296	2.97643	2.34337
Cox8b	0.790932	0.571421	1.63765	2.396	2.67701	2.73326
Ckb	0.705441	1.13257	1.16199	1.53858	2.93345	2.63645
Pparα	1.97967	0.686943	0.333385	2.7958	3.20486	3.36653
Pparγ	1.06806	0.633313	1.29863	5.49451	6.54771	4.83994
Atgl	1.33102	0.545075	1.12391	4.12252	3.17229	3.47142
Hsl	1.0974	0.494173	1.40843	3.06118	2.00012	2.81296
