# Supplementary material for: Constitutively active receptor ADGRA3 signaling induces adipose thermogenesis
Source: eLife. 2024 Dec 24;13:RP100205. doi: 10.7554/eLife.100205 (PMC11668527; doi:10.7554/eLife.100205)
Supplement: Figure 4—figure supplement 2—source data 1. [file elife-100205-fig4-figsupp2-data1.zip]

Archive with 6 entries (5 files):
- Figure 4-figure supplement 2-Source Data 1 -Numerical source data/
- Figure 4-figure supplement 2-Source Data 1 -Numerical source data/Figure 4-figure supplement 2A-Source Data 1.xlsx
- Figure 4-figure supplement 2-Source Data 1 -Numerical source data/Figure 4-figure supplement 2B-Source Data 1.xlsx
- Figure 4-figure supplement 2-Source Data 1 -Numerical source data/Figure 4-figure supplement 2C-Source Data 1.xlsx
- Figure 4-figure supplement 2-Source Data 1 -Numerical source data/Figure 4-figure supplement 2D-Source Data 1.xlsx
- Figure 4-figure supplement 2-Source Data 1 -Numerical source data/Figure 4-figure supplement 2H-Source Data 1.xlsx
