# Supplementary material for: Constitutively active receptor ADGRA3 signaling induces adipose thermogenesis
Source: eLife. 2024 Dec 24;13:RP100205. doi: 10.7554/eLife.100205 (PMC11668527; doi:10.7554/eLife.100205)
Supplement: Figure 4—figure supplement 2—source data 1. [file elife-100205-fig4-figsupp2-data1.zip › Figure 4-figure supplement 2-Source Data 1 -Numerical source data/Figure 4-figure supplement 2A-Source Data 1.xlsx]

## Sheet: Sheet1
HFD-CON	HFD-Adgra3 OE
2.17452	2.11952
2.0681	1.98595
2.20929	2.02571
2.35548	2.2631
2.32476	2.09143
2.54643	2.385
