# Supplementary material for: Constitutively active receptor ADGRA3 signaling induces adipose thermogenesis
Source: eLife. 2024 Dec 24;13:RP100205. doi: 10.7554/eLife.100205 (PMC11668527; doi:10.7554/eLife.100205)
Supplement: Figure 4—figure supplement 2—source data 1. [file elife-100205-fig4-figsupp2-data1.zip › Figure 4-figure supplement 2-Source Data 1 -Numerical source data/Figure 4-figure supplement 2C-Source Data 1.xlsx]

## Sheet: Sheet1
HFD-CON	HFD-Adgra3 OE
0.546649	0.559362
0.533936	0.444947
0.559362	0.444947
0.724628	0.584787
0.750053	0.546649
0.610213	0.45766
