# Supplementary material for: Constitutively active receptor ADGRA3 signaling induces adipose thermogenesis
Source: eLife. 2024 Dec 24;13:RP100205. doi: 10.7554/eLife.100205 (PMC11668527; doi:10.7554/eLife.100205)
Supplement: Figure 5—source data 1. [file elife-100205-fig5-data1.zip]

Archive with 46 entries (37 files):
- Figure 5-Source Data 1-Raw uncropped blots/
- Figure 5-Source Data 1-Raw uncropped blots/Figure 5A/
- Figure 5-Source Data 1-Raw uncropped blots/Figure 5A/FLAG.tif
- Figure 5-Source Data 1-Raw uncropped blots/Figure 5A/His.tif
- Figure 5-Source Data 1-Raw uncropped blots/Figure 5A/HSP90.tif
- Figure 5-Source Data 1-Raw uncropped blots/Figure 5B/
- Figure 5-Source Data 1-Raw uncropped blots/Figure 5B/FLAG.tif
- Figure 5-Source Data 1-Raw uncropped blots/Figure 5B/His.tif
- Figure 5-Source Data 1-Raw uncropped blots/Figure 5B/HSP90.tif
- Figure 5-Source Data 1-Raw uncropped blots/Figure 5E/
- Figure 5-Source Data 1-Raw uncropped blots/Figure 5E/CREB.tif
- Figure 5-Source Data 1-Raw uncropped blots/Figure 5E/FLAG.tif
- Figure 5-Source Data 1-Raw uncropped blots/Figure 5E/HSP90.tif
- Figure 5-Source Data 1-Raw uncropped blots/Figure 5E/pCREB.tif
- Figure 5-Source Data 1-Raw uncropped blots/Figure 5E/UCP1.tif
- Figure 5-Source Data 1-Raw uncropped blots/Figure 5F/
- Figure 5-Source Data 1-Raw uncropped blots/Figure 5F/CREB-BAT.tif
- Figure 5-Source Data 1-Raw uncropped blots/Figure 5F/CREB-iWAT.tif
- Figure 5-Source Data 1-Raw uncropped blots/Figure 5F/pCREB-BAT.tif
- Figure 5-Source Data 1-Raw uncropped blots/Figure 5F/pCREB-iWAT.tif
- Figure 5-Source Data 1-Raw uncropped blots/Figure 5G/
- Figure 5-Source Data 1-Raw uncropped blots/Figure 5G/ADGRA3.tif
- Figure 5-Source Data 1-Raw uncropped blots/Figure 5G/CREB.tif
- Figure 5-Source Data 1-Raw uncropped blots/Figure 5G/HSP90.tif
- Figure 5-Source Data 1-Raw uncropped blots/Figure 5G/pCREB.tif
- Figure 5-Source Data 1-Raw uncropped blots/Figure 5G/UCP1.tif
- Figure 5-Source Data 1-Raw uncropped blots/Figure 5H/
- Figure 5-Source Data 1-Raw uncropped blots/Figure 5H/CREB-BAT.tif
- Figure 5-Source Data 1-Raw uncropped blots/Figure 5H/CREB-iWAT.tif
- Figure 5-Source Data 1-Raw uncropped blots/Figure 5H/pCREB-BAT.tif
- Figure 5-Source Data 1-Raw uncropped blots/Figure 5H/pCREB-iWAT.tif
- Figure 5-Source Data 1-Raw uncropped blots/Figure 5I/
- Figure 5-Source Data 1-Raw uncropped blots/Figure 5I/CREB(Left).tif
- Figure 5-Source Data 1-Raw uncropped blots/Figure 5I/CREB.tif
- Figure 5-Source Data 1-Raw uncropped blots/Figure 5I/FLAG.tif
- Figure 5-Source Data 1-Raw uncropped blots/Figure 5I/GNAS.tif
- Figure 5-Source Data 1-Raw uncropped blots/Figure 5I/HSP90.tif
- Figure 5-Source Data 1-Raw uncropped blots/Figure 5I/pCREB(Right).tif
- Figure 5-Source Data 1-Raw uncropped blots/Figure 5I/pCREB.tif
- Figure 5-Source Data 1-Raw uncropped blots/Figure 5I/UCP1.tif
- Figure 5-Source Data 1-Raw uncropped blots/Figure 5J/
- Figure 5-Source Data 1-Raw uncropped blots/Figure 5J/CREB(Left).tif
- Figure 5-Source Data 1-Raw uncropped blots/Figure 5J/FLAG.tif
- Figure 5-Source Data 1-Raw uncropped blots/Figure 5J/HSP90.tif
- Figure 5-Source Data 1-Raw uncropped blots/Figure 5J/pCREB.tif
- Figure 5-Source Data 1-Raw uncropped blots/Figure 5J/UCP1.tif
