# Supplementary material for: Constitutively active receptor ADGRA3 signaling induces adipose thermogenesis
Source: eLife. 2024 Dec 24;13:RP100205. doi: 10.7554/eLife.100205 (PMC11668527; doi:10.7554/eLife.100205)
Supplement: Figure 5—source data 3. [file elife-100205-fig5-data3.zip]

Archive with 3 entries (2 files):
- Figure 5-Source Data 3 -Numerical source data/
- Figure 5-Source Data 3 -Numerical source data/Figure 5C-Source Data 1.xlsx
- Figure 5-Source Data 3 -Numerical source data/Figure 5D-Source Data 1.xlsx
