# Supplementary material for: Constitutively active receptor ADGRA3 signaling induces adipose thermogenesis
Source: eLife. 2024 Dec 24;13:RP100205. doi: 10.7554/eLife.100205 (PMC11668527; doi:10.7554/eLife.100205)
Supplement: Figure 5—source data 3. [file elife-100205-fig5-data3.zip › Figure 5-Source Data 3 -Numerical source data/Figure 5C-Source Data 1.xlsx]

## Sheet: Sheet1
CON	Adgra3 OE
4.98825	27.2606
15.8188	15.8188
13.8172	25.0622
8.08262	15.1364
8.24231	17.4388
19.5894	14.7727
