# Supplementary material for: Constitutively active receptor ADGRA3 signaling induces adipose thermogenesis
Source: eLife. 2024 Dec 24;13:RP100205. doi: 10.7554/eLife.100205 (PMC11668527; doi:10.7554/eLife.100205)
Supplement: Figure 5—source data 3. [file elife-100205-fig5-data3.zip › Figure 5-Source Data 3 -Numerical source data/Figure 5D-Source Data 1.xlsx]

## Sheet: Sheet1
shNC	shNC + Adgra3 OE	shGnas	shGnas + Adgra3 OE
18.0501	18.5374	17.6992	12.972
19.0979	16.5628	9.40756	6.97421
15.7712	32.3998	8.68564	11.7799
4.29984	35.7817	11.0365	9.37381
11.6703	40.3839	7.04648	8.76697
3.13938	19.6382	16.9591	8.36652
