# Supplementary material for: Constitutively active receptor ADGRA3 signaling induces adipose thermogenesis
Source: eLife. 2024 Dec 24;13:RP100205. doi: 10.7554/eLife.100205 (PMC11668527; doi:10.7554/eLife.100205)
Supplement: Figure 5—figure supplement 1—source data 1. [file elife-100205-fig5-figsupp1-data1.zip]

Archive with 13 entries (9 files):
- Figure 5-figure supplement 1-Source Data 1-Raw uncropped blots/
- Figure 5-figure supplement 1-Source Data 1-Raw uncropped blots/Figure 5-figure supplement 1A/
- Figure 5-figure supplement 1-Source Data 1-Raw uncropped blots/Figure 5-figure supplement 1A/FLAG.jpg
- Figure 5-figure supplement 1-Source Data 1-Raw uncropped blots/Figure 5-figure supplement 1A/HIS.tif
- Figure 5-figure supplement 1-Source Data 1-Raw uncropped blots/Figure 5-figure supplement 1A/HSP90.tif
- Figure 5-figure supplement 1-Source Data 1-Raw uncropped blots/Figure 5-figure supplement 1B/
- Figure 5-figure supplement 1-Source Data 1-Raw uncropped blots/Figure 5-figure supplement 1B/FLAG.jpg
- Figure 5-figure supplement 1-Source Data 1-Raw uncropped blots/Figure 5-figure supplement 1B/HIS.tif
- Figure 5-figure supplement 1-Source Data 1-Raw uncropped blots/Figure 5-figure supplement 1B/HSP90.tif
- Figure 5-figure supplement 1-Source Data 1-Raw uncropped blots/Figure 5-figure supplement 1C/
- Figure 5-figure supplement 1-Source Data 1-Raw uncropped blots/Figure 5-figure supplement 1C/FLAG.tif
- Figure 5-figure supplement 1-Source Data 1-Raw uncropped blots/Figure 5-figure supplement 1C/HIS.tif
- Figure 5-figure supplement 1-Source Data 1-Raw uncropped blots/Figure 5-figure supplement 1C/HSP90.tif
