# Supplementary material for: Constitutively active receptor ADGRA3 signaling induces adipose thermogenesis
Source: eLife. 2024 Dec 24;13:RP100205. doi: 10.7554/eLife.100205 (PMC11668527; doi:10.7554/eLife.100205)
Supplement: Figure 5—figure supplement 1—source data 3. [file elife-100205-fig5-figsupp1-data3.zip]

Archive with 4 entries (3 files):
- Figure 5-figure supplement 1-Source Data 3 -Numerical source data/
- Figure 5-figure supplement 1-Source Data 3 -Numerical source data/Figure 5-figure supplement 1D-Source Data 1.xlsx
- Figure 5-figure supplement 1-Source Data 3 -Numerical source data/Figure 5-figure supplement 1E-Source Data 1.xlsx
- Figure 5-figure supplement 1-Source Data 3 -Numerical source data/Figure 5-figure supplement 1F-Source Data 1.xlsx
