# Supplementary material for: Constitutively active receptor ADGRA3 signaling induces adipose thermogenesis
Source: eLife. 2024 Dec 24;13:RP100205. doi: 10.7554/eLife.100205 (PMC11668527; doi:10.7554/eLife.100205)
Supplement: Figure 5—figure supplement 1—source data 3. [file elife-100205-fig5-figsupp1-data3.zip › Figure 5-figure supplement 1-Source Data 3 -Numerical source data/Figure 5-figure supplement 1D-Source Data 1.xlsx]

## Sheet: Sheet1
CON	Adgra3 OE
8.5913	9.44219
4.48624	4.75991
3.46133	7.17393
5.36467	5.19051
5.47066	7.25825
5.75927	4.60052
