# Supplementary material for: Constitutively active receptor ADGRA3 signaling induces adipose thermogenesis
Source: eLife. 2024 Dec 24;13:RP100205. doi: 10.7554/eLife.100205 (PMC11668527; doi:10.7554/eLife.100205)
Supplement: Figure 5—figure supplement 1—source data 3. [file elife-100205-fig5-figsupp1-data3.zip › Figure 5-figure supplement 1-Source Data 3 -Numerical source data/Figure 5-figure supplement 1E-Source Data 1.xlsx]

## Sheet: Sheet1
Adgra3
shNC	shNC + Adagra3 OE	shGnas	shGnas + Adgra3 OE
0.626417	1534.12	0.83636	2166.57
0.991164	1462.47	0.586497	3003.01
1.38242	1041.32	0.80396	2546.32
Gnas
shNC	shNC + Adagra3 OE	shGnas	shGnas + Adgra3 OE
1.18434	0.912622	0.02011	0.158999
1.20005	1.50325	0.016267	0.24487
0.61561	0.778673	0.011088	0.280309
Ucp1
shNC	shNC + Adagra3 OE	shGnas	shGnas + Adgra3 OE
1.09896	2.84639	1.51061	1.1512
0.813455	3.09542	1.33065	1.36711
1.08759	1.88574	1.03896	1.71016
