# Supplementary material for: Constitutively active receptor ADGRA3 signaling induces adipose thermogenesis
Source: eLife. 2024 Dec 24;13:RP100205. doi: 10.7554/eLife.100205 (PMC11668527; doi:10.7554/eLife.100205)
Supplement: Figure 5—figure supplement 1—source data 3. [file elife-100205-fig5-figsupp1-data3.zip › Figure 5-figure supplement 1-Source Data 3 -Numerical source data/Figure 5-figure supplement 1F-Source Data 1.xlsx]

## Sheet: Sheet1
Adgra3
Control	Adagra3 OE	PKAi	PKAi + Adgra3 OE
1.01484	58.2931	0.654404	1145.1
1.04482	48.3101	0.860504	1897.99
0.94034	41.5637	0.681721	822.148
Ucp1
Control	Adagra3 OE	PKAi	PKAi + Adgra3 OE
0.902451	1.46096	0.629344	0.547876
1.10032	2.33743	0.744282	0.79274
1.00411	2.47584	0.657435	0.480271
