# Supplementary material for: Constitutively active receptor ADGRA3 signaling induces adipose thermogenesis
Source: eLife. 2024 Dec 24;13:RP100205. doi: 10.7554/eLife.100205 (PMC11668527; doi:10.7554/eLife.100205)
Supplement: Figure 6—source data 1. [file elife-100205-fig6-data1.zip]

Archive with 23 entries (18 files):
- Figure 6-Source Data 1-Raw uncropped blots/
- Figure 6-Source Data 1-Raw uncropped blots/Figure 6D/
- Figure 6-Source Data 1-Raw uncropped blots/Figure 6D/CREB.tif
- Figure 6-Source Data 1-Raw uncropped blots/Figure 6D/HSP90.tif
- Figure 6-Source Data 1-Raw uncropped blots/Figure 6D/pCREB.tif
- Figure 6-Source Data 1-Raw uncropped blots/Figure 6D/UCP1.tif
- Figure 6-Source Data 1-Raw uncropped blots/Figure 6F/
- Figure 6-Source Data 1-Raw uncropped blots/Figure 6F/ADGRA3.tif
- Figure 6-Source Data 1-Raw uncropped blots/Figure 6F/CREB.tif
- Figure 6-Source Data 1-Raw uncropped blots/Figure 6F/HSP90.tif
- Figure 6-Source Data 1-Raw uncropped blots/Figure 6F/pCREB.tif
- Figure 6-Source Data 1-Raw uncropped blots/Figure 6F/UCP1.tif
- Figure 6-Source Data 1-Raw uncropped blots/Figure 6J/
- Figure 6-Source Data 1-Raw uncropped blots/Figure 6J/CREB.tif
- Figure 6-Source Data 1-Raw uncropped blots/Figure 6J/GNAS.tif
- Figure 6-Source Data 1-Raw uncropped blots/Figure 6J/pCREB.tif
- Figure 6-Source Data 1-Raw uncropped blots/Figure 6J/Tubulin.tif
- Figure 6-Source Data 1-Raw uncropped blots/Figure 6J/UCP1.tif
- Figure 6-Source Data 1-Raw uncropped blots/Figure 6L/
- Figure 6-Source Data 1-Raw uncropped blots/Figure 6L/CREB.tif
- Figure 6-Source Data 1-Raw uncropped blots/Figure 6L/HSP90.tif
- Figure 6-Source Data 1-Raw uncropped blots/Figure 6L/pCREB.tif
- Figure 6-Source Data 1-Raw uncropped blots/Figure 6L/UCP1.tif
