# Supplementary material for: Constitutively active receptor ADGRA3 signaling induces adipose thermogenesis
Source: eLife. 2024 Dec 24;13:RP100205. doi: 10.7554/eLife.100205 (PMC11668527; doi:10.7554/eLife.100205)
Supplement: Figure 6—source data 2. [file elife-100205-fig6-data2.zip]

Archive with 5 entries (4 files):
- Figure 6-Source Data 2 -Uncropped and labeled blots/
- Figure 6-Source Data 2 -Uncropped and labeled blots/Figure 6D.pdf
- Figure 6-Source Data 2 -Uncropped and labeled blots/Figure 6F.pdf
- Figure 6-Source Data 2 -Uncropped and labeled blots/Figure 6J.pdf
- Figure 6-Source Data 2 -Uncropped and labeled blots/Figure 6L.pdf
