# Supplementary material for: Constitutively active receptor ADGRA3 signaling induces adipose thermogenesis
Source: eLife. 2024 Dec 24;13:RP100205. doi: 10.7554/eLife.100205 (PMC11668527; doi:10.7554/eLife.100205)
Supplement: Figure 6—source data 3. [file elife-100205-fig6-data3.zip]

Archive with 8 entries (7 files):
- Figure 6-Source Data 3 -Numerical source data/
- Figure 6-Source Data 3 -Numerical source data/Figure 6B-Source Data 1.xlsx
- Figure 6-Source Data 3 -Numerical source data/Figure 6C-Source Data 1.xlsx
- Figure 6-Source Data 3 -Numerical source data/Figure 6E-Source Data 1.xlsx
- Figure 6-Source Data 3 -Numerical source data/Figure 6G-Source Data 1.xlsx
- Figure 6-Source Data 3 -Numerical source data/Figure 6H-Source Data 1.xlsx
- Figure 6-Source Data 3 -Numerical source data/Figure 6I-Source Data 1.xlsx
- Figure 6-Source Data 3 -Numerical source data/Figure 6K-Source Data 1.xlsx
