# Supplementary material for: Constitutively active receptor ADGRA3 signaling induces adipose thermogenesis
Source: eLife. 2024 Dec 24;13:RP100205. doi: 10.7554/eLife.100205 (PMC11668527; doi:10.7554/eLife.100205)
Supplement: Figure 6—source data 3. [file elife-100205-fig6-data3.zip › Figure 6-Source Data 3 -Numerical source data/Figure 6C-Source Data 1.xlsx]

## Sheet: Sheet1
Veh	Hes
1.09285	3.04428
0.951384	2.85621
0.991098	3.00653
0.964665	3.0485
