# Supplementary material for: Constitutively active receptor ADGRA3 signaling induces adipose thermogenesis
Source: eLife. 2024 Dec 24;13:RP100205. doi: 10.7554/eLife.100205 (PMC11668527; doi:10.7554/eLife.100205)
Supplement: Figure 6—source data 3. [file elife-100205-fig6-data3.zip › Figure 6-Source Data 3 -Numerical source data/Figure 6K-Source Data 1.xlsx]

## Sheet: Sheet1
Veh	Hes	PKAi	Hes + PKAi
0.808131	2.55737	0.262004	0.468026
1.09707	2.27468	0.415425	0.466407
1.0948	1.87991	0.589131	0.490274
