# Supplementary material for: Constitutively active receptor ADGRA3 signaling induces adipose thermogenesis
Source: eLife. 2024 Dec 24;13:RP100205. doi: 10.7554/eLife.100205 (PMC11668527; doi:10.7554/eLife.100205)
Supplement: Figure 7—source data 1. [file elife-100205-fig7-data1.zip]

Archive with 11 entries (10 files):
- Figure 7-Source Data 1 -Numerical source data/
- Figure 7-Source Data 1 -Numerical source data/Figure 7B-Source Data 1.xlsx
- Figure 7-Source Data 1 -Numerical source data/Figure 7C-Source Data 1.xlsx
- Figure 7-Source Data 1 -Numerical source data/Figure 7D-Source Data 1.xlsx
- Figure 7-Source Data 1 -Numerical source data/Figure 7E-Source Data 2.xlsx
- Figure 7-Source Data 1 -Numerical source data/Figure 7F-Source Data 1.xlsx
- Figure 7-Source Data 1 -Numerical source data/Figure 7G-Source Data 1.xlsx
- Figure 7-Source Data 1 -Numerical source data/Figure 7K-Source Data 1.xlsx
- Figure 7-Source Data 1 -Numerical source data/Figure 7L-Source Data 1.xlsx
- Figure 7-Source Data 1 -Numerical source data/Figure 7M-Source Data 1.xlsx
- Figure 7-Source Data 1 -Numerical source data/Figure 7N-Source Data 1.xlsx
