# Supplementary material for: Constitutively active receptor ADGRA3 signaling induces adipose thermogenesis
Source: eLife. 2024 Dec 24;13:RP100205. doi: 10.7554/eLife.100205 (PMC11668527; doi:10.7554/eLife.100205)
Supplement: Figure 7—source data 1. [file elife-100205-fig7-data1.zip › Figure 7-Source Data 1 -Numerical source data/Figure 7C-Source Data 1.xlsx]

## Sheet: Sheet1
	iWAT					eWAT
	HFD-shNC	HFD-shAdgra3	HFD-shNC-Hes	HFD-shAdgra3-Hes		HFD-shNC	HFD-shAdgra3	HFD-shNC-Hes	HFD-shAdgra3-Hes
	1.019	1.075	0.872	1.002		1.216	1.398	0.967	1.388
	0.972	1.144	0.922	1.044		1.178	1.45	1.057	1.301
	0.967	1.02	0.925	1.202		1.145	1.237	1.024	1.695
	1.007	1.191	0.968	1.01		1.133	1.547	1.03	1.226
	0.96	1.036	0.927	1.051		1.192	1.342	1.111	1.232
	0.993	1.052				1.187	1.473
	BAT					Liver
	HFD-shNC	HFD-shAdgra3	HFD-shNC-Hes	HFD-shAdgra3-Hes		HFD-shNC	HFD-shAdgra3	HFD-shNC-Hes	HFD-shAdgra3-Hes
	0.255	0.251	0.174	0.242		0.045092	0.045343	0.039608	0.04231
	0.243	0.264	0.177	0.262		0.0432616	0.047265	0.041718	0.047351
	0.192	0.261	0.158	0.31		0.0428116	0.045533	0.041313	0.043913
	0.19	0.3	0.189	0.172		0.044778	0.044184	0.042055	0.04823
	0.22	0.285	0.206	0.225		0.043799	0.049581	0.038723	0.045905
	0.253	0.349				0.042124	0.048588
