# Supplementary material for: Constitutively active receptor ADGRA3 signaling induces adipose thermogenesis
Source: eLife. 2024 Dec 24;13:RP100205. doi: 10.7554/eLife.100205 (PMC11668527; doi:10.7554/eLife.100205)
Supplement: Figure 7—source data 1. [file elife-100205-fig7-data1.zip › Figure 7-Source Data 1 -Numerical source data/Figure 7D-Source Data 1.xlsx]

## Sheet: Sheet1
HFD-shNC	HFD-shAdgra3	HFD-shNC-Hes	HFD-shAdgra3-Hes
36.2	36	36.3	36.1
36.3	35.7	36.6	36.2
36.1	35.8	36.6	35.6
36	35.7	36.5	35.6
36.1	35.7	36.3	35.8
36.4	35.6
