# Supplementary material for: Constitutively active receptor ADGRA3 signaling induces adipose thermogenesis
Source: eLife. 2024 Dec 24;13:RP100205. doi: 10.7554/eLife.100205 (PMC11668527; doi:10.7554/eLife.100205)
Supplement: Figure 7—source data 1. [file elife-100205-fig7-data1.zip › Figure 7-Source Data 1 -Numerical source data/Figure 7E-Source Data 2.xlsx]

## Sheet: Sheet1
HFD-shNC	HFD-shAdgra3	HFD-shNC-Hes	HFD-shAdgra3-Hes
35.5	34.9	36	36
35	35.1	37	35.4
35.5	34.9	36.9	35.1
35.7	34.7	36.8	35.5
35.4	34.6	36.5	35.1
35.5	34.7
