# Supplementary material for: Constitutively active receptor ADGRA3 signaling induces adipose thermogenesis
Source: eLife. 2024 Dec 24;13:RP100205. doi: 10.7554/eLife.100205 (PMC11668527; doi:10.7554/eLife.100205)
Supplement: Figure 7—source data 1. [file elife-100205-fig7-data1.zip › Figure 7-Source Data 1 -Numerical source data/Figure 7N-Source Data 1.xlsx]

## Sheet: Sheet1
	HFD-shNC	HFD-shAdgra3	HFD-shNC-Hes	HFD-shAdgra3-Hes
	1.57262	1.97636	1.09635	1.85167
	1.56976	2.68312	1.12955	1.59808
	1.59485	2.7912	1.26075	2.87643
	2.02999	2.19072	1.31782	2.55069
	1.59808	3.0663	1.32879	2.21234
	1.93584	2.46092
