# Supplementary material for: Constitutively active receptor ADGRA3 signaling induces adipose thermogenesis
Source: eLife. 2024 Dec 24;13:RP100205. doi: 10.7554/eLife.100205 (PMC11668527; doi:10.7554/eLife.100205)
Supplement: Figure 7—figure supplement 1—source data 1. [file elife-100205-fig7-figsupp1-data1.zip › Figure 7-figure supplement 1-Source Data 1 -Numerical source data/Figure 7-figure supplement 1A-Source Data 1.xlsx]

## Sheet: Sheet1
HFD-shNC	HFD-shAdgra3	HFD-shNC-Hes	HFD-shAdgra3-Hes
2.23857	2.41	2.25057	2.41371
2.30048	2.545	2.20057	2.46457
2.11929	2.54595	2.13743	2.28429
2.48643	2.62476	2.43057	2.59743
2.05333	2.28595	1.98829	2.10143
