# Supplementary material for: Constitutively active receptor ADGRA3 signaling induces adipose thermogenesis
Source: eLife. 2024 Dec 24;13:RP100205. doi: 10.7554/eLife.100205 (PMC11668527; doi:10.7554/eLife.100205)
Supplement: Figure 7—figure supplement 1—source data 1. [file elife-100205-fig7-figsupp1-data1.zip › Figure 7-figure supplement 1-Source Data 1 -Numerical source data/Figure 7-figure supplement 1B-Source Data 1.xlsx]

## Sheet: Sheet1
HFD-shNC	HFD-shAdgra3	HFD-shNC-Hes	HFD-shAdgra3-Hes
16.473	14.0056	7.53165	8.11655
7.92989	14.8475	10.8702	11.98
9.84338	12.9211	8.96907	13.7924
13.4277	12.4716	9.5139	9.7959
11.2634	13.1517	8.73266	12.2768
10.4588	12.4967
