# Supplementary material for: Constitutively active receptor ADGRA3 signaling induces adipose thermogenesis
Source: eLife. 2024 Dec 24;13:RP100205. doi: 10.7554/eLife.100205 (PMC11668527; doi:10.7554/eLife.100205)
Supplement: Figure 7—figure supplement 1—source data 1. [file elife-100205-fig7-figsupp1-data1.zip › Figure 7-figure supplement 1-Source Data 1 -Numerical source data/Figure 7-figure supplement 1C-Source Data 1.xlsx]

## Sheet: Sheet1
HFD-shNC	HFD-shAdgra3	HFD-shNC-Hes	HFD-shAdgra3-Hes
0.670366	0.830671	0.495488	0.684939
0.728659	0.786951	0.655793	0.888963
0.714085	0.816098	0.582927	0.714085
0.743232	0.743232	0.5975	0.728659
0.655793	0.830671	0.510061	0.714085
0.757805	0.990976
