# Supplementary material for: Constitutively active receptor ADGRA3 signaling induces adipose thermogenesis
Source: eLife. 2024 Dec 24;13:RP100205. doi: 10.7554/eLife.100205 (PMC11668527; doi:10.7554/eLife.100205)
Supplement: Figure 7—figure supplement 1—source data 1. [file elife-100205-fig7-figsupp1-data1.zip › Figure 7-figure supplement 1-Source Data 1 -Numerical source data/Figure 7-figure supplement 1D-Source Data 1.xlsx]

## Sheet: Sheet1
HFD-shNC	HFD-shAdgra3	HFD-shNC-Hes	HFD-shAdgra3-Hes
0.150257	0.141432	0.114105	0.147909
0.141384	0.146854	0.078756	0.101853
0.122515	0.15288	0.091373	0.109517
0.112759	0.153864	0.082919	0.19429
0.128504	0.169367	0.093751	0.154093
0.095616	0.153063
