# Supplementary material for: Constitutively active receptor ADGRA3 signaling induces adipose thermogenesis
Source: eLife. 2024 Dec 24;13:RP100205. doi: 10.7554/eLife.100205 (PMC11668527; doi:10.7554/eLife.100205)
Supplement: Figure 8—source data 1. [file elife-100205-fig8-data1.zip]

Archive with 7 entries (6 files):
- Figure 8-Source Data 1 -Numerical source data/
- Figure 8-Source Data 1 -Numerical source data/Figure 8A-Source Data 1.xlsx
- Figure 8-Source Data 1 -Numerical source data/Figure 8B-Source Data 1.xlsx
- Figure 8-Source Data 1 -Numerical source data/Figure 8E-Source Data 1.xlsx
- Figure 8-Source Data 1 -Numerical source data/Figure 8F-Source Data 1.xlsx
- Figure 8-Source Data 1 -Numerical source data/Figure 8G-Source Data 1.xlsx
- Figure 8-Source Data 1 -Numerical source data/Figure 8H-Source Data 1.xlsx
