# Supplementary material for: Constitutively active receptor ADGRA3 signaling induces adipose thermogenesis
Source: eLife. 2024 Dec 24;13:RP100205. doi: 10.7554/eLife.100205 (PMC11668527; doi:10.7554/eLife.100205)
Supplement: Figure 8—source data 1. [file elife-100205-fig8-data1.zip › Figure 8-Source Data 1 -Numerical source data/Figure 8E-Source Data 1.xlsx]

## Sheet: Sheet1
Adgra3			Ucp1
shNC	shAdgra3		shNC	shAdgra3
1.44113	0.091963		0.750841	0.267309
0.918403	0.114007		1.05452	0.313509
0.640468	0.090697		1.19464	0.324565
