# Supplementary material for: Constitutively active receptor ADGRA3 signaling induces adipose thermogenesis
Source: eLife. 2024 Dec 24;13:RP100205. doi: 10.7554/eLife.100205 (PMC11668527; doi:10.7554/eLife.100205)
Supplement: Figure 8—source data 1. [file elife-100205-fig8-data1.zip › Figure 8-Source Data 1 -Numerical source data/Figure 8F-Source Data 1.xlsx]

## Sheet: Sheet1
Adgra3			Ucp1
CON	Adgra3 OE		CON	Adgra3 OE
0.950584	14.1908		0.794528	5.45723
1.37258	6.57452		1.5138	3.57556
0.67684	12.016		0.691677	3.93993
