# Supplementary material for: Constitutively active receptor ADGRA3 signaling induces adipose thermogenesis
Source: eLife. 2024 Dec 24;13:RP100205. doi: 10.7554/eLife.100205 (PMC11668527; doi:10.7554/eLife.100205)
Supplement: Figure 8—source data 1. [file elife-100205-fig8-data1.zip › Figure 8-Source Data 1 -Numerical source data/Figure 8G-Source Data 1.xlsx]

## Sheet: Sheet1
0	5	10
1.34326	1.68849	2.68651
0.815488	1.4003	3.82573
1.1063	1.68849	3.47193
0.734959	2.09324	2.24348
